# Supplementary material for: An immune-related exosome signature predicts the prognosis and immunotherapy response in ovarian cancer
Source: BMC Womens Health. 2024 Jan 18;24:49. doi: 10.1186/s12905-024-02881-y (PMC10795461; doi:10.1186/s12905-024-02881-y)
Supplement: Supplementary file 2 — Supplementary Material 2 [file 12905_2024_2881_MOESM2_ESM.xlsx]

## Sheet: TableS2
TableS2 2727 prognosis-related genes in OC identified by univariate Cox regression analysis
gene_name	gene_id	gene_biotype	HR	CI	p.Cox
LINC01224	ENSG00000269416	lncRNA	0.711	0.547-0.924	0.0106047
IL32	ENSG00000008517	protein_coding	0.659	0.507-0.855	0.00172273
NUCB2	ENSG00000070081	protein_coding	0.728	0.562-0.945	0.0169177
SERTAD2	ENSG00000179833	protein_coding	1.448	1.114-1.881	0.00557259
LINC00592	ENSG00000258279	lncRNA	0.689	0.531-0.894	0.00513213
MYOM2	ENSG00000036448	protein_coding	1.305	1.005-1.696	0.0458594
AC097063.1	ENSG00000224570	processed_pseudogene	1.305	1.007-1.690	0.0443036
AC026877.1	ENSG00000240809	processed_pseudogene	1.383	1.065-1.796	0.0150862
SPCS2	ENSG00000118363	protein_coding	0.729	0.562-0.946	0.0172148
SETDB2	ENSG00000136169	protein_coding	1.328	1.024-1.723	0.0323406
ANKMY1	ENSG00000144504	protein_coding	1.346	1.036-1.748	0.0261468
PRANCR	ENSG00000257815	lncRNA	0.766	0.591-0.993	0.0440986
RAB5C	ENSG00000108774	protein_coding	1.324	1.020-1.720	0.0351607
TRABD2B	ENSG00000269113	protein_coding	1.409	1.088-1.826	0.00940774
KLK10	ENSG00000129451	protein_coding	1.407	1.086-1.824	0.00984514
AC112907.2	ENSG00000231982	unprocessed_pseudogene	0.683	0.527-0.885	0.00390734
RPS28P7	ENSG00000227097	processed_pseudogene	1.365	1.051-1.772	0.0197966
GRIP1	ENSG00000155974	protein_coding	1.366	1.052-1.774	0.0192204
LEMD1-AS1	ENSG00000226235	lncRNA	0.757	0.585-0.981	0.0354011
MIR4635	ENSG00000263834	miRNA	1.323	1.020-1.717	0.0352669
AC093249.6	ENSG00000261840	lncRNA	0.720	0.555-0.934	0.0131986
AC068620.1	ENSG00000269921	lncRNA	0.656	0.506-0.852	0.0015232
ADIRF-AS1	ENSG00000272734	lncRNA	1.330	1.025-1.725	0.0321127
AC006001.2	ENSG00000226824	lncRNA	1.388	1.070-1.801	0.013428
EIF1P5	ENSG00000266563	unprocessed_pseudogene	1.470	1.132-1.909	0.00387498
KRT8P10	ENSG00000231203	processed_pseudogene	1.330	1.026-1.723	0.0311494
MRPS11	ENSG00000181991	protein_coding	0.656	0.505-0.851	0.00152177
EPB41L2	ENSG00000079819	protein_coding	1.544	1.190-2.002	0.00106442
C2orf27A	ENSG00000197927	transcribed_unprocessed_pseudogene	1.352	1.043-1.752	0.0228263
AC104316.2	ENSG00000259631	lncRNA	0.758	0.585-0.983	0.0365237
Y_RNA	ENSG00000207176	misc_RNA	0.671	0.516-0.872	0.002868
ASB2	ENSG00000100628	protein_coding	0.770	0.594-0.998	0.0480177
OGDHL	ENSG00000197444	protein_coding	1.302	1.004-1.687	0.0463818
CLPSL2	ENSG00000196748	protein_coding	0.762	0.586-0.990	0.0418419
MED31	ENSG00000108590	protein_coding	0.747	0.576-0.969	0.0281176
BTLA	ENSG00000186265	protein_coding	0.745	0.574-0.966	0.0266153
IGLC3	ENSG00000211679	IG_C_gene	0.724	0.557-0.941	0.0159056
ONECUT1	ENSG00000169856	protein_coding	1.454	1.122-1.885	0.00467087
RN7SL49P	ENSG00000265802	misc_RNA	1.511	1.164-1.961	0.00193703
TAF9B	ENSG00000187325	protein_coding	0.743	0.574-0.963	0.0247141
LNPEP	ENSG00000113441	protein_coding	1.441	1.111-1.870	0.00594998
RPL21P11	ENSG00000242571	processed_pseudogene	1.391	1.073-1.803	0.0128396
AC093297.2	ENSG00000272335	lncRNA	1.360	1.049-1.762	0.020244
AC097505.1	ENSG00000272995	lncRNA	0.754	0.581-0.978	0.033279
TRAF3IP2	ENSG00000056972	protein_coding	1.332	1.026-1.728	0.0313833
CCDC188	ENSG00000234409	protein_coding	1.330	1.025-1.726	0.0317805
ART5	ENSG00000167311	protein_coding	1.311	1.012-1.698	0.0405645
AL158040.1	ENSG00000221042	ribozyme	0.731	0.564-0.948	0.0181623
EML2	ENSG00000125746	protein_coding	1.495	1.153-1.939	0.00243099
CICP14	ENSG00000281490	processed_pseudogene	1.371	1.058-1.776	0.0169483
AC100827.5	ENSG00000278313	unprocessed_pseudogene	1.338	1.032-1.733	0.0278922
RPL5P20	ENSG00000218643	processed_pseudogene	1.341	1.034-1.738	0.0269342
AL138724.1	ENSG00000272269	lncRNA	0.735	0.567-0.953	0.0203127
NR2F1	ENSG00000175745	protein_coding	1.486	1.145-1.929	0.0029013
MIR5194	ENSG00000264653	miRNA	1.307	1.008-1.694	0.0430748
LINC02167	ENSG00000261122	lncRNA	0.658	0.506-0.855	0.00172285
OSBPL5	ENSG00000021762	protein_coding	1.420	1.094-1.845	0.00853372
C11orf53	ENSG00000150750	protein_coding	1.307	1.009-1.694	0.0428688
MYCNOS	ENSG00000233718	lncRNA	0.657	0.506-0.852	0.00157603
WDR36	ENSG00000134987	protein_coding	1.357	1.043-1.765	0.0231217
RPS2P16	ENSG00000230799	processed_pseudogene	1.388	1.071-1.799	0.0131289
RPL7P1	ENSG00000214485	processed_pseudogene	1.406	1.083-1.826	0.010467
FBXO6	ENSG00000116663	protein_coding	0.638	0.492-0.828	0.00072176
RPL23AP19	ENSG00000229716	processed_pseudogene	1.342	1.034-1.743	0.0271303
ATOH7	ENSG00000179774	protein_coding	0.666	0.513-0.863	0.00216342
AC018371.2	ENSG00000266184	processed_pseudogene	0.691	0.532-0.899	0.00583981
KRT18P39	ENSG00000224791	processed_pseudogene	1.342	1.035-1.738	0.0261636
VWFP1	ENSG00000241717	transcribed_unprocessed_pseudogene	1.318	1.016-1.710	0.037275
SLPI	ENSG00000124107	protein_coding	1.378	1.062-1.788	0.0159055
CLEC5A	ENSG00000258227	protein_coding	1.577	1.213-2.051	0.000673082
CASC19	ENSG00000254166	lncRNA	0.683	0.526-0.886	0.00411343
SBNO2	ENSG00000064932	protein_coding	1.482	1.137-1.933	0.00367099
STXBP5-AS1	ENSG00000233452	lncRNA	1.352	1.042-1.754	0.0232078
TRAV16	ENSG00000211796	TR_V_gene	0.704	0.542-0.915	0.00877265
AC084337.1	ENSG00000254595	processed_pseudogene	1.320	1.019-1.711	0.0353269
HS3ST3A1	ENSG00000153976	protein_coding	1.374	1.058-1.784	0.0172117
PHACTR3	ENSG00000087495	protein_coding	1.299	1.002-1.684	0.0480763
OSGEPL1-AS1	ENSG00000253559	lncRNA	0.757	0.584-0.983	0.0368345
AC008813.1	ENSG00000255875	processed_pseudogene	1.299	1.003-1.684	0.0475282
FATE1	ENSG00000147378	protein_coding	0.766	0.590-0.994	0.0446961
THOC1	ENSG00000079134	protein_coding	0.682	0.526-0.885	0.00400471
EOMES	ENSG00000163508	protein_coding	0.742	0.572-0.962	0.0241549
AL133467.1	ENSG00000258572	lncRNA	0.613	0.471-0.797	0.000265835
REM2	ENSG00000139890	protein_coding	0.748	0.577-0.970	0.0283176
NTN5	ENSG00000142233	protein_coding	1.476	1.137-1.916	0.00344023
RNY4P34	ENSG00000201649	misc_RNA	0.757	0.583-0.983	0.0367988
MCL1	ENSG00000143384	protein_coding	1.388	1.071-1.800	0.0132886
EP400	ENSG00000183495	protein_coding	1.378	1.064-1.786	0.0151796
DENND1A	ENSG00000119522	protein_coding	1.371	1.057-1.780	0.0175484
GBP5	ENSG00000154451	protein_coding	0.706	0.544-0.917	0.00902826
RARRES1	ENSG00000118849	protein_coding	1.364	1.052-1.768	0.0191854
STMP1	ENSG00000243317	protein_coding	0.710	0.548-0.921	0.00979532
MAFK	ENSG00000198517	protein_coding	1.345	1.035-1.746	0.0263858
PLCD4	ENSG00000115556	protein_coding	1.389	1.069-1.804	0.0139583
MFN2	ENSG00000116688	protein_coding	1.300	1.003-1.685	0.0471825
GPR171	ENSG00000174946	protein_coding	0.705	0.543-0.915	0.00859742
LRRC32	ENSG00000137507	protein_coding	1.411	1.086-1.833	0.00991803
DCP2	ENSG00000172795	protein_coding	1.307	1.009-1.692	0.0425592
KRT8P41	ENSG00000213538	processed_pseudogene	1.431	1.104-1.856	0.00681926
AP000766.1	ENSG00000261098	lncRNA	1.312	1.011-1.702	0.0409852
LINC01524	ENSG00000234948	lncRNA	1.566	1.207-2.033	0.000738141
C1orf87	ENSG00000162598	protein_coding	1.336	1.027-1.738	0.0306792
AC015912.3	ENSG00000274213	lncRNA	0.660	0.509-0.855	0.00169807
HCFC2	ENSG00000111727	protein_coding	1.475	1.136-1.914	0.0035321
AP005205.2	ENSG00000266441	lncRNA	0.675	0.521-0.875	0.00303017
PCBP1	ENSG00000169564	protein_coding	1.296	1.001-1.679	0.0494937
CRIP1	ENSG00000213145	protein_coding	1.365	1.052-1.771	0.0193957
RPL37AP1	ENSG00000226243	processed_pseudogene	1.337	1.031-1.735	0.0285838
AC110079.1	ENSG00000260404	transcribed_unprocessed_pseudogene	1.314	1.015-1.703	0.0384141
SRFBP1	ENSG00000151304	protein_coding	1.481	1.138-1.928	0.00347234
PLEKHM3	ENSG00000178385	protein_coding	1.332	1.028-1.726	0.0303226
CIZ1	ENSG00000148337	protein_coding	1.474	1.136-1.912	0.00350716
DYNLL1P2	ENSG00000258605	processed_pseudogene	1.385	1.069-1.795	0.0138627
ECE1	ENSG00000117298	protein_coding	1.462	1.127-1.896	0.00421223
AL627402.1	ENSG00000217624	processed_pseudogene	1.431	1.104-1.856	0.00684625
CYP8B1	ENSG00000180432	protein_coding	1.405	1.082-1.823	0.0106686
HSD52	ENSG00000224609	lncRNA	1.341	1.034-1.738	0.0267991
GPR89B	ENSG00000188092	protein_coding	0.696	0.537-0.901	0.00605965
RXRA	ENSG00000186350	protein_coding	1.414	1.091-1.833	0.00875407
RNU7-45P	ENSG00000238829	snRNA	0.765	0.590-0.991	0.0423368
NOC2LP1	ENSG00000213225	transcribed_processed_pseudogene	1.354	1.045-1.754	0.021714
RPL3P7	ENSG00000225093	processed_pseudogene	1.362	1.048-1.769	0.0206218
RNY1P13	ENSG00000201900	misc_RNA	1.344	1.037-1.742	0.0254082
AC109309.1	ENSG00000224513	lncRNA	1.485	1.143-1.928	0.00303426
SLC25A38P1	ENSG00000229785	processed_pseudogene	1.342	1.034-1.742	0.0272429
AC091982.2	ENSG00000270978	processed_pseudogene	1.335	1.030-1.730	0.0290317
ACAP1	ENSG00000072818	protein_coding	0.760	0.587-0.986	0.0387234
ABCC8	ENSG00000006071	protein_coding	1.368	1.056-1.774	0.0177574
AP003108.5	ENSG00000279878	TEC	1.298	1.002-1.682	0.0486722
LINC01887	ENSG00000266604	lncRNA	0.766	0.591-0.994	0.0448297
FREM2	ENSG00000150893	protein_coding	0.724	0.558-0.940	0.0154649
KLF16	ENSG00000129911	protein_coding	1.464	1.124-1.905	0.00462803
FAM166B	ENSG00000215187	protein_coding	0.654	0.504-0.847	0.00132409
LRP1	ENSG00000123384	protein_coding	1.320	1.019-1.711	0.0357063
AC007389.3	ENSG00000281920	lncRNA	0.736	0.568-0.955	0.0210209
AC082651.3	ENSG00000243491	lncRNA	0.728	0.561-0.945	0.0171495
DDR2	ENSG00000162733	protein_coding	1.319	1.018-1.709	0.0360602
AC018639.1	ENSG00000242162	processed_pseudogene	1.427	1.099-1.851	0.00751948
ADAM8	ENSG00000151651	protein_coding	1.314	1.012-1.705	0.040205
AL590556.1	ENSG00000232037	processed_pseudogene	1.323	1.021-1.714	0.0342565
KIAA1614	ENSG00000135835	protein_coding	1.326	1.023-1.720	0.0333279
RHOQP3	ENSG00000230756	processed_pseudogene	0.759	0.585-0.986	0.0386156
AC023043.4	ENSG00000274849	lncRNA	0.754	0.581-0.979	0.033964
LTK	ENSG00000062524	protein_coding	0.742	0.573-0.962	0.0244951
MORC2	ENSG00000133422	protein_coding	1.369	1.056-1.775	0.0178086
TREM1	ENSG00000124731	protein_coding	1.358	1.046-1.763	0.0214343
ARNTL	ENSG00000133794	protein_coding	1.354	1.042-1.760	0.0232885
AC026688.1	ENSG00000253886	processed_pseudogene	1.471	1.134-1.909	0.00363476
IRF2BPL	ENSG00000119669	protein_coding	1.302	1.005-1.687	0.0458398
PC	ENSG00000173599	protein_coding	1.560	1.203-2.023	0.000800578
PLOD3	ENSG00000106397	protein_coding	1.306	1.007-1.693	0.0440425
RNA5SP25	ENSG00000222747	rRNA_pseudogene	1.333	1.028-1.730	0.0302982
TRPM2-AS	ENSG00000230061	lncRNA	1.396	1.077-1.809	0.0117811
MIGA2	ENSG00000148343	protein_coding	1.312	1.013-1.701	0.0396959
C8orf88	ENSG00000253250	protein_coding	1.304	1.003-1.695	0.0474587
CXCR2P1	ENSG00000229754	transcribed_unprocessed_pseudogene	0.759	0.584-0.984	0.0377305
AL365217.1	ENSG00000214558	processed_pseudogene	1.323	1.020-1.717	0.0352341
KRT8P31	ENSG00000250148	processed_pseudogene	1.360	1.049-1.764	0.020211
COL8A2	ENSG00000171812	protein_coding	1.395	1.076-1.808	0.0120211
SMIM10L1	ENSG00000256537	protein_coding	0.699	0.538-0.907	0.00711132
KATNA1	ENSG00000186625	protein_coding	1.412	1.089-1.830	0.00919644
KNCN	ENSG00000162456	protein_coding	1.323	1.019-1.718	0.0356667
MTX3	ENSG00000177034	protein_coding	1.312	1.012-1.701	0.0401457
PLEKHO2	ENSG00000241839	protein_coding	1.337	1.028-1.740	0.0304178
LPAR2	ENSG00000064547	protein_coding	0.738	0.569-0.957	0.0220101
TEKT2	ENSG00000092850	protein_coding	0.760	0.586-0.985	0.0380548
IGKV1-33	ENSG00000242076	IG_V_gene	0.768	0.592-0.996	0.0464381
AC018645.3	ENSG00000273014	lncRNA	0.727	0.560-0.943	0.0164686
AC005162.2	ENSG00000272568	lncRNA	1.315	1.014-1.704	0.0386274
IGKV3-20	ENSG00000239951	IG_V_gene	0.769	0.593-0.998	0.0478376
LINC02073	ENSG00000267452	lncRNA	0.682	0.526-0.885	0.00397293
AC005020.2	ENSG00000272647	protein_coding	1.326	1.021-1.721	0.0343778
AC010536.3	ENSG00000277504	lncRNA	0.743	0.572-0.966	0.0267659
SMG6	ENSG00000070366	protein_coding	1.343	1.036-1.740	0.0256742
SBF1P2	ENSG00000224904	processed_pseudogene	1.467	1.130-1.904	0.00402657
SIRT2	ENSG00000068903	protein_coding	1.316	1.015-1.706	0.0379103
AP003068.4	ENSG00000278952	TEC	0.701	0.539-0.910	0.00757479
RELB	ENSG00000104856	protein_coding	1.341	1.034-1.740	0.0268442
PCAT18	ENSG00000265369	lncRNA	0.681	0.524-0.885	0.00402465
ILDR2	ENSG00000143195	protein_coding	1.299	1.003-1.682	0.0475832
C2orf66	ENSG00000187944	protein_coding	0.735	0.566-0.954	0.0207402
AC025186.1	ENSG00000205644	processed_pseudogene	1.301	1.003-1.688	0.0470684
GAPDHP37	ENSG00000231907	processed_pseudogene	1.302	1.005-1.688	0.0459776
AC007114.1	ENSG00000263004	lncRNA	0.638	0.492-0.827	0.000692774
AC018946.1	ENSG00000259177	lncRNA	0.745	0.574-0.967	0.0270534
AC092666.1	ENSG00000241449	lncRNA	0.760	0.586-0.985	0.0381362
OPA3	ENSG00000125741	protein_coding	1.402	1.082-1.817	0.010625
AL158166.1	ENSG00000227076	lncRNA	1.425	1.098-1.849	0.00774782
SLC25A14P1	ENSG00000213608	processed_pseudogene	1.314	1.012-1.705	0.0403566
BCL2L2	ENSG00000129473	protein_coding	1.412	1.089-1.832	0.00920506
CBX1P1	ENSG00000230823	processed_pseudogene	1.306	1.006-1.694	0.0449635
VASP	ENSG00000125753	protein_coding	1.298	1.002-1.682	0.0483387
RPS8P3	ENSG00000215457	processed_pseudogene	1.316	1.013-1.708	0.0393829
AC015802.5	ENSG00000272386	lncRNA	0.663	0.511-0.861	0.002022
LINC01970	ENSG00000265692	lncRNA	0.764	0.590-0.991	0.0424131
IFNG-AS1	ENSG00000255733	lncRNA	0.706	0.544-0.918	0.00923636
AC067852.2	ENSG00000266962	lncRNA	1.369	1.052-1.782	0.0192549
GAL3ST2	ENSG00000154252	protein_coding	1.366	1.051-1.774	0.0195541
RPAP1	ENSG00000103932	protein_coding	1.338	1.031-1.736	0.0284174
TRMT112	ENSG00000173113	protein_coding	0.691	0.532-0.897	0.00542821
COMMD4	ENSG00000140365	protein_coding	0.738	0.569-0.958	0.0224415
SLC48A1	ENSG00000211584	protein_coding	1.472	1.135-1.908	0.00355129
NTF4	ENSG00000225950	protein_coding	1.304	1.004-1.694	0.0464718
ITPR1	ENSG00000150995	protein_coding	1.356	1.046-1.757	0.021666
RBAKDN	ENSG00000273313	lncRNA	1.365	1.052-1.772	0.0193912
LINC00265	ENSG00000188185	lncRNA	1.306	1.008-1.693	0.0435122
RBMS1P1	ENSG00000225422	processed_pseudogene	1.299	1.003-1.683	0.0477822
BX640514.2	ENSG00000273812	lncRNA	1.343	1.032-1.747	0.0283557
BICDL2	ENSG00000162069	protein_coding	1.349	1.040-1.750	0.0239197
FAR2P4	ENSG00000231431	transcribed_unprocessed_pseudogene	1.342	1.035-1.740	0.0263066
RPL19P16	ENSG00000236762	processed_pseudogene	1.397	1.077-1.812	0.0118828
LINC00487	ENSG00000205837	lncRNA	0.715	0.551-0.928	0.0116895
CYBRD1	ENSG00000071967	protein_coding	1.452	1.119-1.885	0.0050718
LINC01711	ENSG00000268941	lncRNA	1.332	1.027-1.728	0.0308673
GAS1RR	ENSG00000226237	lncRNA	1.329	1.024-1.724	0.0325516
KATNAL1	ENSG00000102781	protein_coding	1.299	1.003-1.683	0.0474696
AL354950.1	ENSG00000275005	lncRNA	0.710	0.546-0.923	0.0104413
NKPD1	ENSG00000179846	protein_coding	1.340	1.034-1.737	0.0270223
RIMBP2	ENSG00000060709	protein_coding	1.369	1.056-1.776	0.0177401
EXD2	ENSG00000081177	protein_coding	1.322	1.019-1.714	0.0353089
RPS6KA2	ENSG00000071242	protein_coding	1.522	1.170-1.980	0.00172485
RPL13AP23	ENSG00000242990	processed_pseudogene	1.397	1.078-1.810	0.0113682
AL357054.4	ENSG00000272463	lncRNA	0.765	0.590-0.993	0.043729
ANXA2P3	ENSG00000216740	processed_pseudogene	1.306	1.008-1.694	0.043691
ZFYVE28	ENSG00000159733	protein_coding	1.492	1.150-1.935	0.00255315
USP2	ENSG00000036672	protein_coding	1.334	1.029-1.730	0.0298424
EIF3D	ENSG00000100353	protein_coding	1.342	1.036-1.739	0.0259562
TFCP2L1	ENSG00000115112	protein_coding	1.428	1.102-1.852	0.0070982
TMCO6	ENSG00000113119	protein_coding	1.316	1.014-1.708	0.0387438
CXCL9	ENSG00000138755	protein_coding	0.698	0.538-0.907	0.00703543
HLA-F	ENSG00000204642	protein_coding	0.709	0.545-0.921	0.0100717
CWC25	ENSG00000273559	protein_coding	1.314	1.014-1.702	0.0385821
ZNF148	ENSG00000163848	protein_coding	1.331	1.026-1.726	0.0313332
C1QL3	ENSG00000165985	protein_coding	1.296	1.000-1.679	0.0499617
TEF	ENSG00000167074	protein_coding	1.317	1.015-1.709	0.0385022
ITGA10	ENSG00000143127	protein_coding	1.328	1.025-1.722	0.0318967
AC092115.3	ENSG00000262136	lncRNA	0.743	0.573-0.963	0.0249157
PXDN	ENSG00000130508	protein_coding	1.371	1.055-1.781	0.0181128
APMAP	ENSG00000101474	protein_coding	1.310	1.011-1.697	0.0412465
AP000897.2	ENSG00000266767	lncRNA	0.739	0.569-0.961	0.0239261
BEGAIN	ENSG00000183092	protein_coding	1.372	1.059-1.777	0.0168237
IRGQ	ENSG00000167378	protein_coding	1.333	1.029-1.728	0.0295426
PAXIP1-AS1	ENSG00000273344	lncRNA	0.708	0.546-0.918	0.0092443
TNS4	ENSG00000131746	protein_coding	1.318	1.017-1.708	0.0371843
BRD1	ENSG00000100425	protein_coding	1.317	1.016-1.706	0.0373462
PI3	ENSG00000124102	protein_coding	1.470	1.133-1.908	0.00378231
FCRL2	ENSG00000132704	protein_coding	0.765	0.590-0.993	0.0441982
URI1	ENSG00000105176	protein_coding	1.317	1.016-1.706	0.0373515
AC092754.1	ENSG00000240238	processed_pseudogene	1.385	1.069-1.795	0.0137462
OR2I1P	ENSG00000237988	protein_coding	0.756	0.583-0.981	0.0352274
TRBV7-6	ENSG00000211727	TR_V_gene	0.720	0.555-0.935	0.0135799
AL022724.2	ENSG00000234427	lncRNA	0.715	0.551-0.927	0.0113228
ALKBH8	ENSG00000137760	protein_coding	1.368	1.055-1.775	0.0180605
ERBB3	ENSG00000065361	protein_coding	1.331	1.027-1.724	0.0305933
RGL1	ENSG00000143344	protein_coding	1.316	1.014-1.707	0.0386815
AC061975.6	ENSG00000266830	lncRNA	0.753	0.580-0.977	0.0327371
KDM3A	ENSG00000115548	protein_coding	1.371	1.055-1.782	0.018228
AL353625.1	ENSG00000213073	transcribed_processed_pseudogene	1.319	1.018-1.710	0.0360615
SUSD3	ENSG00000157303	protein_coding	1.341	1.033-1.741	0.0275512
EIF4H	ENSG00000106682	protein_coding	1.300	1.003-1.685	0.0470397
CRHR1	ENSG00000120088	protein_coding	1.397	1.076-1.813	0.01196
ST6GALNAC6	ENSG00000160408	protein_coding	1.462	1.124-1.901	0.00459231
C2CD2	ENSG00000157617	protein_coding	1.321	1.017-1.717	0.0367111
ELN	ENSG00000049540	protein_coding	1.411	1.086-1.833	0.00988273
IGIP	ENSG00000182700	protein_coding	1.323	1.021-1.713	0.034096
CUEDC1	ENSG00000180891	protein_coding	1.317	1.014-1.709	0.0386558
AC087385.1	ENSG00000240163	processed_pseudogene	1.300	1.002-1.686	0.0482588
KRT18P19	ENSG00000213601	processed_pseudogene	1.333	1.028-1.728	0.0303475
AL133353.1	ENSG00000229278	lncRNA	0.684	0.528-0.887	0.0041798
AC097376.3	ENSG00000273247	lncRNA	0.726	0.560-0.941	0.0156951
HOMER3-AS1	ENSG00000269019	lncRNA	1.376	1.062-1.783	0.0158585
AL121601.1	ENSG00000232412	lncRNA	0.754	0.582-0.977	0.0329596
TSSK5P	ENSG00000227473	unitary_pseudogene	1.409	1.085-1.830	0.0100675
PABPC1P2	ENSG00000198526	processed_pseudogene	1.493	1.151-1.938	0.0025718
NAAA	ENSG00000138744	protein_coding	1.365	1.053-1.770	0.0189451
AP002748.3	ENSG00000254596	processed_pseudogene	0.678	0.523-0.881	0.00358967
NTSR1	ENSG00000101188	protein_coding	1.472	1.133-1.912	0.00378791
ST6GALNAC4	ENSG00000136840	protein_coding	1.315	1.014-1.705	0.0392507
DNPH1	ENSG00000112667	protein_coding	0.745	0.575-0.965	0.026008
RPL7AP30	ENSG00000241741	processed_pseudogene	1.526	1.176-1.981	0.001495
TMEM181	ENSG00000146433	protein_coding	1.607	1.239-2.086	0.000355317
LAMTOR5	ENSG00000134248	protein_coding	0.657	0.505-0.855	0.00177182
UCN2	ENSG00000145040	protein_coding	0.737	0.568-0.955	0.0211473
KCTD7	ENSG00000243335	protein_coding	1.408	1.084-1.828	0.0102419
ZNF750	ENSG00000141579	protein_coding	1.317	1.017-1.705	0.037077
ATP1A2	ENSG00000018625	protein_coding	1.306	1.007-1.694	0.044119
EIF4BP9	ENSG00000237294	processed_pseudogene	1.549	1.192-2.012	0.00104615
LINC01277	ENSG00000229017	lncRNA	1.308	1.008-1.696	0.0430377
ST13P6	ENSG00000225259	processed_pseudogene	1.336	1.031-1.732	0.0286481
WFDC5	ENSG00000175121	protein_coding	1.473	1.134-1.912	0.00364257
HSPE1	ENSG00000115541	protein_coding	0.698	0.538-0.905	0.00663666
EMP1	ENSG00000134531	protein_coding	1.461	1.124-1.898	0.00461062
AC093677.2	ENSG00000269559	lncRNA	0.743	0.573-0.963	0.0246359
SLC52A3	ENSG00000101276	protein_coding	1.344	1.035-1.744	0.0263626
AC078788.1	ENSG00000241220	lncRNA	0.739	0.571-0.958	0.0225497
DHFR2	ENSG00000178700	protein_coding	1.380	1.063-1.791	0.015454
ALKBH4	ENSG00000160993	protein_coding	1.309	1.010-1.696	0.0417192
CRB2	ENSG00000148204	protein_coding	1.327	1.022-1.723	0.0334654
AL359092.2	ENSG00000232172	processed_pseudogene	1.446	1.113-1.878	0.00572898
AL049697.3	ENSG00000218793	processed_pseudogene	0.743	0.574-0.963	0.0247256
LILRA5	ENSG00000187116	protein_coding	0.725	0.558-0.942	0.0160245
AC084782.3	ENSG00000277245	lncRNA	0.728	0.561-0.943	0.0163508
GFPT2	ENSG00000131459	protein_coding	1.305	1.007-1.691	0.0442601
RNU6-32P	ENSG00000206675	snRNA	0.731	0.564-0.948	0.0179451
RPL19P4	ENSG00000226915	processed_pseudogene	1.349	1.041-1.747	0.0234959
AC123912.3	ENSG00000268278	unprocessed_pseudogene	0.686	0.528-0.892	0.00489999
SARM1	ENSG00000004139	protein_coding	1.388	1.070-1.800	0.0134402
HS6ST3	ENSG00000185352	protein_coding	1.325	1.018-1.725	0.0362891
EIF4G3	ENSG00000075151	protein_coding	1.309	1.011-1.697	0.0413164
AC053503.1	ENSG00000229525	lncRNA	0.770	0.594-0.998	0.0485826
APOBEC3C	ENSG00000244509	protein_coding	0.764	0.590-0.991	0.0424563
DEPDC1-AS1	ENSG00000234264	lncRNA	0.762	0.588-0.987	0.0398522
ASS1P5	ENSG00000227881	processed_pseudogene	1.413	1.089-1.833	0.00923745
SYNPO	ENSG00000171992	protein_coding	1.322	1.020-1.715	0.0352306
SCARNA1	ENSG00000252947	scaRNA	1.376	1.062-1.783	0.0158748
FAM227B	ENSG00000166262	protein_coding	1.331	1.026-1.728	0.0313048
NPM1P14	ENSG00000182965	processed_pseudogene	1.306	1.006-1.694	0.0447993
AC073389.2	ENSG00000271848	lncRNA	1.304	1.006-1.691	0.0450912
MRPS27	ENSG00000113048	protein_coding	1.408	1.084-1.829	0.0102509
AC068792.1	ENSG00000275769	lncRNA	0.692	0.530-0.904	0.00687733
LYAR	ENSG00000145220	protein_coding	0.736	0.568-0.954	0.0205887
WNT5B	ENSG00000111186	protein_coding	1.355	1.043-1.759	0.022774
CHORDC1P1	ENSG00000232202	processed_pseudogene	1.305	1.006-1.693	0.0453398
TNFRSF13B	ENSG00000240505	protein_coding	0.694	0.534-0.902	0.00623158
MYBPC1	ENSG00000196091	protein_coding	0.770	0.594-0.998	0.0479163
AC007598.1	ENSG00000260723	lncRNA	1.300	1.003-1.685	0.0470544
PEX3	ENSG00000034693	protein_coding	1.484	1.144-1.924	0.00294685
IFNG	ENSG00000111537	protein_coding	0.708	0.546-0.919	0.00938531
AL449212.1	ENSG00000244932	unprocessed_pseudogene	1.345	1.038-1.744	0.0251517
AC072062.1	ENSG00000227769	lncRNA	0.736	0.567-0.954	0.0204428
ATAD3B	ENSG00000160072	protein_coding	1.326	1.022-1.721	0.0334839
FLJ30679	ENSG00000280278	TEC	0.731	0.564-0.947	0.0178514
PLAAT4	ENSG00000133321	protein_coding	0.743	0.574-0.963	0.0247463
RFX5-AS1	ENSG00000237976	lncRNA	0.671	0.517-0.870	0.00262807
DCTN1	ENSG00000204843	protein_coding	1.472	1.134-1.911	0.00368802
SLC22A2	ENSG00000112499	protein_coding	1.391	1.074-1.803	0.0125503
ARRDC3	ENSG00000113369	protein_coding	1.440	1.108-1.871	0.00639525
RPLP0P7	ENSG00000238069	processed_pseudogene	1.296	1.000-1.681	0.0498816
AADAC	ENSG00000114771	protein_coding	0.593	0.457-0.769	8.21146e-05
SNAP47-AS1	ENSG00000230005	lncRNA	1.343	1.036-1.739	0.0257058
AC013470.2	ENSG00000226690	protein_coding	1.377	1.062-1.785	0.0157382
SLC4A11	ENSG00000088836	protein_coding	1.386	1.068-1.798	0.0139437
LINC02473	ENSG00000261121	lncRNA	0.720	0.555-0.935	0.0135173
TULP4	ENSG00000130338	protein_coding	1.375	1.061-1.781	0.0158914
RPL7P19	ENSG00000241458	processed_pseudogene	1.304	1.006-1.691	0.0446254
RALGAPB	ENSG00000170471	protein_coding	1.340	1.034-1.737	0.0268427
KRT4	ENSG00000170477	protein_coding	1.370	1.057-1.777	0.0175774
RPL23AP48	ENSG00000219135	processed_pseudogene	1.356	1.046-1.758	0.0215578
AC008474.1	ENSG00000267557	lncRNA	1.386	1.069-1.795	0.0136096
GPAT2P1	ENSG00000237510	transcribed_unprocessed_pseudogene	0.689	0.530-0.896	0.0054025
RPS3AP11	ENSG00000230116	processed_pseudogene	1.457	1.123-1.889	0.00455177
NEURL4	ENSG00000215041	protein_coding	1.304	1.006-1.689	0.0445363
AC026726.1	ENSG00000249483	lncRNA	0.762	0.588-0.988	0.0399721
TRAV21	ENSG00000211801	TR_V_gene	0.749	0.577-0.971	0.0288362
COL16A1	ENSG00000084636	protein_coding	1.500	1.156-1.946	0.00229659
KIAA1109	ENSG00000138688	protein_coding	1.309	1.011-1.695	0.0413823
DYDC2	ENSG00000133665	protein_coding	0.723	0.558-0.937	0.0143513
HDAC4-AS1	ENSG00000222020	lncRNA	0.768	0.593-0.996	0.0463195
PIP4P1	ENSG00000165782	protein_coding	1.305	1.008-1.692	0.0437446
RPS12P31	ENSG00000242325	processed_pseudogene	1.312	1.012-1.703	0.0406034
EMC9	ENSG00000100908	protein_coding	0.709	0.547-0.919	0.00935462
RPS12P4	ENSG00000236533	processed_pseudogene	1.413	1.089-1.832	0.0091955
CCL8	ENSG00000108700	protein_coding	0.719	0.554-0.934	0.0132843
HMGB3P6	ENSG00000213070	processed_pseudogene	0.765	0.590-0.993	0.0445323
SEPTIN1	ENSG00000180096	protein_coding	0.765	0.590-0.991	0.0426323
GAPDHP1	ENSG00000228232	processed_pseudogene	1.300	1.001-1.688	0.0493654
LINC02195	ENSG00000236481	lncRNA	0.753	0.581-0.978	0.0332706
RPL7P12	ENSG00000227770	processed_pseudogene	1.391	1.074-1.803	0.0124972
LPCAT4	ENSG00000176454	protein_coding	1.297	1.001-1.681	0.0493728
DACT3	ENSG00000197380	protein_coding	1.296	1.000-1.680	0.0496316
JUP	ENSG00000173801	protein_coding	1.303	1.005-1.688	0.0455248
AP5B1	ENSG00000254470	protein_coding	1.402	1.081-1.819	0.0108013
INSYN2A	ENSG00000188916	protein_coding	1.318	1.017-1.708	0.0365459
COPS7A	ENSG00000111652	protein_coding	1.331	1.027-1.724	0.0303859
NDUFS8	ENSG00000110717	protein_coding	0.759	0.586-0.983	0.0368707
RPL3	ENSG00000100316	protein_coding	1.314	1.013-1.705	0.0393995
MZB1	ENSG00000170476	protein_coding	0.739	0.568-0.962	0.0245211
ANXA2P2	ENSG00000231991	processed_pseudogene	1.399	1.078-1.814	0.0114193
RPS11P5	ENSG00000232888	processed_pseudogene	1.380	1.065-1.788	0.0149492
ANGPTL4	ENSG00000167772	protein_coding	1.377	1.061-1.786	0.0159837
IGKV4-1	ENSG00000211598	IG_V_gene	0.762	0.587-0.988	0.0406351
Metazoa_SRP	ENSG00000274514	misc_RNA	1.298	1.001-1.682	0.048734
RPL7P6	ENSG00000227525	processed_pseudogene	1.446	1.114-1.876	0.00553614
GOLGB1	ENSG00000173230	protein_coding	1.374	1.061-1.781	0.0160994
HIPK1-AS1	ENSG00000235527	lncRNA	0.768	0.593-0.996	0.0461391
MVK	ENSG00000110921	protein_coding	1.331	1.027-1.726	0.0307402
RPL10P16	ENSG00000178464	processed_pseudogene	1.374	1.058-1.784	0.0172787
STX18	ENSG00000168818	protein_coding	0.762	0.588-0.988	0.0400657
AC009163.1	ENSG00000203472	lncRNA	1.318	1.016-1.710	0.0376938
HDDC3	ENSG00000184508	protein_coding	0.769	0.594-0.996	0.046502
SYT7	ENSG00000011347	protein_coding	1.355	1.045-1.756	0.0220058
NPM1P9	ENSG00000231066	processed_pseudogene	0.722	0.557-0.936	0.0139101
MRLN	ENSG00000227877	protein_coding	0.738	0.569-0.957	0.0217748
AFDN-DT	ENSG00000198221	lncRNA	1.349	1.040-1.750	0.0241405
VAT1	ENSG00000108828	protein_coding	1.319	1.018-1.709	0.0363225
WFDC12	ENSG00000168703	protein_coding	1.405	1.083-1.823	0.0104684
GLIS2	ENSG00000126603	protein_coding	1.504	1.156-1.956	0.00236734
AC104024.1	ENSG00000230709	lncRNA	0.709	0.545-0.922	0.0103594
TMEM44	ENSG00000145014	protein_coding	1.325	1.023-1.715	0.0329914
AC007298.1	ENSG00000257715	lncRNA	1.338	1.031-1.735	0.0284893
PPWD1	ENSG00000113593	protein_coding	1.304	1.007-1.690	0.0443283
AL161431.1	ENSG00000275216	lncRNA	1.330	1.026-1.725	0.031135
ETF1	ENSG00000120705	protein_coding	1.315	1.012-1.708	0.0404476
EXOC3-AS1	ENSG00000221990	lncRNA	0.703	0.542-0.911	0.00767965
KRT8P11	ENSG00000255815	processed_pseudogene	1.316	1.015-1.707	0.0384764
HIF1AN	ENSG00000166135	protein_coding	1.577	1.216-2.044	0.000580671
ARHGAP6	ENSG00000047648	protein_coding	1.306	1.005-1.698	0.0458313
RLN2	ENSG00000107014	protein_coding	0.749	0.577-0.971	0.0289719
ANKRD18DP	ENSG00000226435	transcribed_unprocessed_pseudogene	1.319	1.017-1.711	0.036972
LINC02076	ENSG00000220161	lncRNA	0.760	0.586-0.984	0.0374374
HIPK4	ENSG00000160396	protein_coding	1.368	1.055-1.774	0.0179718
NT5DC3	ENSG00000111696	protein_coding	1.386	1.069-1.796	0.013617
RPL7P13	ENSG00000234253	processed_pseudogene	1.296	1.000-1.680	0.0497792
RPL13AP6	ENSG00000234118	processed_pseudogene	1.320	1.019-1.711	0.0357418
HMBOX1-IT1	ENSG00000259196	lncRNA	0.686	0.528-0.891	0.00472279
FOXO1	ENSG00000150907	protein_coding	1.513	1.165-1.966	0.00192888
NANOGNBP3	ENSG00000270813	processed_pseudogene	0.758	0.585-0.983	0.0369445
AC004812.2	ENSG00000277283	lncRNA	0.744	0.574-0.964	0.0253844
TLX2	ENSG00000115297	protein_coding	1.352	1.044-1.752	0.022393
ZNF316	ENSG00000205903	protein_coding	1.386	1.069-1.798	0.0138305
AHNAK	ENSG00000124942	protein_coding	1.477	1.138-1.917	0.00339074
C2orf88	ENSG00000187699	protein_coding	0.758	0.585-0.983	0.0363881
PTPN2	ENSG00000175354	protein_coding	0.723	0.558-0.938	0.0144507
ORMDL1	ENSG00000128699	protein_coding	0.699	0.539-0.906	0.00675295
KIF26B	ENSG00000162849	protein_coding	1.356	1.045-1.759	0.0218106
TIMM10	ENSG00000134809	protein_coding	0.720	0.556-0.933	0.0128358
AL732372.2	ENSG00000237094	transcribed_unprocessed_pseudogene	1.326	1.022-1.720	0.0335546
UBD	ENSG00000213886	protein_coding	0.756	0.583-0.980	0.0345344
AP000344.1	ENSG00000227755	transcribed_processed_pseudogene	0.704	0.543-0.912	0.007981
RNU6-118P	ENSG00000252361	snRNA	0.747	0.576-0.969	0.028079
RPS15AP29	ENSG00000237827	processed_pseudogene	1.347	1.040-1.745	0.0238526
RNF148	ENSG00000235631	protein_coding	0.748	0.578-0.969	0.0281235
AC007250.1	ENSG00000273063	lncRNA	0.756	0.584-0.980	0.0343844
SULT2B1	ENSG00000088002	protein_coding	1.364	1.052-1.769	0.0191649
NOVA2	ENSG00000104967	protein_coding	1.462	1.127-1.897	0.00419854
APOO	ENSG00000184831	protein_coding	0.741	0.572-0.961	0.0237227
MLLT6	ENSG00000275023	protein_coding	1.459	1.121-1.899	0.00496714
ZNF79	ENSG00000196152	protein_coding	1.507	1.161-1.956	0.00207544
RBP3	ENSG00000265203	protein_coding	1.317	1.016-1.708	0.0376346
AP001437.1	ENSG00000273210	lncRNA	0.696	0.537-0.903	0.00633562
AL031429.2	ENSG00000269933	lncRNA	1.399	1.079-1.814	0.0113325
AL356488.1	ENSG00000251484	processed_pseudogene	0.728	0.561-0.946	0.0174082
UBR5	ENSG00000104517	protein_coding	1.326	1.022-1.719	0.0335076
METAP1D	ENSG00000172878	protein_coding	1.325	1.016-1.727	0.0376732
SCNM1	ENSG00000163156	protein_coding	0.760	0.587-0.986	0.0384187
AL662907.1	ENSG00000278997	TEC	1.416	1.089-1.841	0.00931851
AC007537.1	ENSG00000242405	processed_pseudogene	1.323	1.021-1.714	0.034258
KLK4	ENSG00000167749	protein_coding	1.297	1.002-1.681	0.0485633
HSPB7	ENSG00000173641	protein_coding	1.403	1.083-1.818	0.0104552
LINC02273	ENSG00000245954	lncRNA	0.756	0.582-0.981	0.0353406
KRT13	ENSG00000171401	protein_coding	1.319	1.018-1.708	0.0360713
CBFA2T2	ENSG00000078699	protein_coding	1.336	1.030-1.732	0.0287696
RPL23AP65	ENSG00000243964	processed_pseudogene	1.348	1.037-1.753	0.0256502
PSAP	ENSG00000197746	protein_coding	1.328	1.024-1.723	0.0327581
NDUFV2-AS1	ENSG00000266053	lncRNA	0.734	0.567-0.951	0.0194262
LINC01068	ENSG00000227676	lncRNA	0.708	0.546-0.917	0.00890201
AC108039.1	ENSG00000213486	processed_pseudogene	1.383	1.063-1.798	0.0156462
AL359075.1	ENSG00000276563	processed_pseudogene	0.727	0.560-0.943	0.0163391
PPIG	ENSG00000138398	protein_coding	0.768	0.591-0.998	0.0486165
AC084375.1	ENSG00000256969	lncRNA	0.763	0.589-0.989	0.0408445
Metazoa_SRP	ENSG00000275586	misc_RNA	0.751	0.579-0.974	0.0307686
AC026202.2	ENSG00000233912	lncRNA	0.747	0.577-0.968	0.0276651
N4BP3	ENSG00000145911	protein_coding	1.338	1.029-1.740	0.0299117
CELA3B	ENSG00000219073	protein_coding	0.763	0.587-0.991	0.0424946
DCUN1D5	ENSG00000137692	protein_coding	0.708	0.546-0.918	0.00923756
PPIAP77	ENSG00000249092	processed_pseudogene	0.766	0.591-0.994	0.0450943
HSP90AB1	ENSG00000096384	protein_coding	0.763	0.589-0.990	0.0414884
TBPL1	ENSG00000028839	protein_coding	1.337	1.032-1.732	0.0277707
RPL7P14	ENSG00000232994	processed_pseudogene	0.692	0.533-0.898	0.00568866
MADCAM1	ENSG00000099866	protein_coding	0.746	0.576-0.967	0.0271291
ATP6V1B2	ENSG00000147416	protein_coding	1.508	1.160-1.959	0.0021543
RAI1	ENSG00000108557	protein_coding	1.444	1.112-1.876	0.00588712
ARHGEF10L	ENSG00000074964	protein_coding	1.393	1.073-1.808	0.0128502
ITSN1	ENSG00000205726	protein_coding	1.346	1.039-1.744	0.0245586
AC010531.6	ENSG00000270006	lncRNA	0.713	0.550-0.924	0.0106383
LINC02754	ENSG00000251637	lncRNA	0.704	0.543-0.913	0.00816332
AL158032.1	ENSG00000271250	processed_pseudogene	1.424	1.098-1.848	0.00774138
SF3A3P1	ENSG00000230568	processed_pseudogene	1.445	1.114-1.874	0.00550983
HTRA4	ENSG00000169495	protein_coding	0.753	0.580-0.977	0.0327263
ZNF426-DT	ENSG00000278611	lncRNA	0.760	0.586-0.984	0.0374017
NLGN4X	ENSG00000146938	protein_coding	1.319	1.016-1.712	0.0375725
AKT2	ENSG00000105221	protein_coding	1.387	1.070-1.799	0.0134277
AC024451.1	ENSG00000251354	unprocessed_pseudogene	1.411	1.087-1.833	0.00982552
FMO2	ENSG00000094963	protein_coding	1.370	1.056-1.777	0.0177574
AC139792.1	ENSG00000271771	lncRNA	0.747	0.576-0.969	0.0279245
LAMP2	ENSG00000005893	protein_coding	1.360	1.048-1.764	0.0205629
AL157395.1	ENSG00000213994	lncRNA	0.729	0.563-0.946	0.0173271
PNPT1P1	ENSG00000229241	processed_pseudogene	1.336	1.031-1.730	0.0283148
TMEM151A	ENSG00000179292	protein_coding	1.336	1.031-1.731	0.0286748
CYP2U1	ENSG00000155016	protein_coding	1.413	1.087-1.836	0.00970457
TNNT2	ENSG00000118194	protein_coding	1.347	1.039-1.748	0.0247412
FOXA2	ENSG00000125798	protein_coding	0.687	0.530-0.890	0.00448304
ICOS	ENSG00000163600	protein_coding	0.670	0.516-0.869	0.00259711
AC104389.5	ENSG00000239920	protein_coding	0.765	0.590-0.992	0.0432575
AC008608.2	ENSG00000271737	lncRNA	0.768	0.592-0.995	0.0453514
HLA-B	ENSG00000234745	protein_coding	0.750	0.578-0.973	0.0302631
AC010422.3	ENSG00000269242	protein_coding	1.329	1.024-1.724	0.0323038
WDR45P1	ENSG00000248208	processed_pseudogene	1.389	1.073-1.800	0.0127684
AL158071.4	ENSG00000273381	lncRNA	1.308	1.008-1.699	0.0436136
SLC41A3	ENSG00000114544	protein_coding	1.334	1.027-1.733	0.0308435
LRRC19	ENSG00000184434	protein_coding	0.753	0.580-0.977	0.0329774
TNFAIP8L3	ENSG00000183578	protein_coding	1.537	1.184-1.995	0.00125391
TRAV8-6	ENSG00000211795	TR_V_gene	0.763	0.588-0.990	0.0415978
CTXN2	ENSG00000233932	protein_coding	0.693	0.534-0.899	0.00574375
RPL12P32	ENSG00000242314	processed_pseudogene	1.336	1.029-1.733	0.0293815
TEX261	ENSG00000144043	protein_coding	1.496	1.153-1.941	0.0024323
Y_RNA	ENSG00000200834	misc_RNA	0.669	0.515-0.868	0.00252383
ZDHHC8	ENSG00000099904	protein_coding	1.350	1.042-1.749	0.0231416
SRRM3	ENSG00000177679	protein_coding	1.356	1.046-1.758	0.0215788
AL365361.1	ENSG00000259834	lncRNA	0.651	0.501-0.847	0.00140465
MIR149	ENSG00000207611	miRNA	1.809	1.388-2.357	1.13462e-05
SNRPEP4	ENSG00000233270	processed_pseudogene	0.750	0.578-0.972	0.0294693
RPS12P23	ENSG00000180172	processed_pseudogene	1.344	1.037-1.741	0.025244
DLGAP1-AS1	ENSG00000177337	lncRNA	0.687	0.530-0.891	0.0046251
AC022034.3	ENSG00000253369	lncRNA	0.766	0.591-0.993	0.0439109
AL935212.1	ENSG00000204814	lncRNA	0.765	0.590-0.992	0.0429735
CSPG5	ENSG00000114646	protein_coding	0.754	0.582-0.978	0.0333149
RPS26P15	ENSG00000223416	processed_pseudogene	0.727	0.560-0.943	0.0164471
CSNK2B	ENSG00000204435	protein_coding	0.758	0.585-0.982	0.0358901
AL162430.1	ENSG00000233406	processed_pseudogene	1.525	1.174-1.982	0.00157029
SMIM11P1	ENSG00000198738	processed_pseudogene	0.770	0.594-0.998	0.0483877
AL162151.2	ENSG00000234648	processed_pseudogene	1.305	1.006-1.692	0.044864
ZNF12	ENSG00000164631	protein_coding	1.321	1.020-1.712	0.0351505
PJA2	ENSG00000198961	protein_coding	1.333	1.028-1.729	0.0301955
LINC02389	ENSG00000255693	lncRNA	0.739	0.571-0.958	0.0223629
ZHX3	ENSG00000174306	protein_coding	1.350	1.041-1.750	0.0238648
AC096637.2	ENSG00000231057	lncRNA	0.748	0.577-0.970	0.0282781
AC104819.3	ENSG00000270265	lncRNA	0.716	0.552-0.928	0.0115129
PCDHGB3	ENSG00000262209	protein_coding	1.312	1.012-1.701	0.0401529
RPL10P19	ENSG00000233609	transcribed_processed_pseudogene	1.321	1.016-1.717	0.0376476
OXCT2P1	ENSG00000237624	unprocessed_pseudogene	1.328	1.025-1.722	0.0319367
MYC	ENSG00000136997	protein_coding	1.316	1.012-1.711	0.0406912
PSMG2	ENSG00000128789	protein_coding	0.658	0.507-0.854	0.00162243
AC121338.1	ENSG00000205537	lncRNA	0.753	0.581-0.976	0.0319204
LINC02384	ENSG00000251301	lncRNA	0.733	0.563-0.953	0.0205248
AL354710.2	ENSG00000239705	lncRNA	0.723	0.557-0.938	0.0145011
PLXNA1	ENSG00000114554	protein_coding	1.504	1.160-1.951	0.00207126
MTREX	ENSG00000039123	protein_coding	1.443	1.109-1.877	0.00638885
NFAT5	ENSG00000102908	protein_coding	1.319	1.018-1.708	0.036206
AC012414.4	ENSG00000260409	lncRNA	1.575	1.212-2.047	0.000687619
MYH2	ENSG00000125414	protein_coding	1.346	1.039-1.745	0.024508
RNF175	ENSG00000145428	protein_coding	1.423	1.098-1.845	0.00767367
TBC1D7	ENSG00000145979	protein_coding	0.600	0.462-0.781	0.000141585
YWHAZP2	ENSG00000213236	processed_pseudogene	1.424	1.098-1.847	0.00773704
PHKG2	ENSG00000156873	protein_coding	0.754	0.582-0.976	0.0321228
AC138028.2	ENSG00000224888	lncRNA	1.302	1.005-1.687	0.0459501
AC109361.1	ENSG00000249635	lncRNA	0.765	0.590-0.991	0.0427197
PABPC1P4	ENSG00000255642	processed_pseudogene	1.514	1.165-1.966	0.00188964
KRT18P17	ENSG00000213943	processed_pseudogene	1.348	1.040-1.747	0.0241672
BAIAP2	ENSG00000175866	protein_coding	1.372	1.057-1.780	0.0173464
LTO1	ENSG00000149716	protein_coding	1.300	1.004-1.683	0.0469729
PAK1IP1	ENSG00000111845	protein_coding	0.738	0.569-0.958	0.0225547
AP005329.1	ENSG00000264235	lncRNA	0.692	0.533-0.900	0.00600522
AC015688.4	ENSG00000266728	protein_coding	1.359	1.047-1.763	0.0210139
PALM2AKAP2	ENSG00000157654	protein_coding	1.371	1.057-1.779	0.0176115
AP000711.1	ENSG00000279586	TEC	0.674	0.520-0.874	0.00291111
AC245100.7	ENSG00000280649	TEC	0.758	0.585-0.982	0.0358517
POLDIP3	ENSG00000100227	protein_coding	1.392	1.072-1.807	0.0130922
AL158211.1	ENSG00000261671	lncRNA	1.305	1.006-1.693	0.0447224
LAMB2	ENSG00000172037	protein_coding	1.344	1.037-1.742	0.0256234
FAM160B2	ENSG00000158863	protein_coding	1.324	1.019-1.721	0.0358913
SKI	ENSG00000157933	protein_coding	1.341	1.034-1.738	0.0267959
ZBTB40	ENSG00000184677	protein_coding	1.314	1.014-1.703	0.0387351
WBP1L	ENSG00000166272	protein_coding	1.347	1.039-1.746	0.0245159
TEC	ENSG00000135605	protein_coding	0.759	0.586-0.983	0.0367965
HGD	ENSG00000113924	protein_coding	0.737	0.568-0.956	0.021592
TLDC2	ENSG00000101342	protein_coding	1.346	1.037-1.745	0.0253836
LTV1	ENSG00000135521	protein_coding	1.372	1.058-1.779	0.0172055
ZNF337	ENSG00000130684	protein_coding	1.469	1.131-1.906	0.00389049
NBEAL1	ENSG00000144426	protein_coding	1.299	1.002-1.684	0.0479436
ZNF738	ENSG00000172687	protein_coding	0.748	0.577-0.970	0.0287466
AC012123.2	ENSG00000243355	processed_pseudogene	1.369	1.052-1.780	0.0192069
AC011731.1	ENSG00000266495	lncRNA	1.309	1.009-1.699	0.0426637
AL096816.1	ENSG00000280135	TEC	0.663	0.509-0.862	0.00215132
FRAT1	ENSG00000165879	protein_coding	1.334	1.029-1.729	0.0295961
AP003086.1	ENSG00000254420	lncRNA	0.687	0.530-0.891	0.00464647
SINHCAFP1	ENSG00000263829	processed_pseudogene	1.514	1.168-1.964	0.0017621
AL033519.2	ENSG00000218749	processed_pseudogene	1.424	1.098-1.847	0.00776048
SNHG8	ENSG00000269893	lncRNA	1.330	1.023-1.730	0.0333591
SH3BP2	ENSG00000087266	protein_coding	1.324	1.020-1.719	0.0346837
HPDL	ENSG00000186603	protein_coding	0.672	0.518-0.872	0.00279165
LERFS	ENSG00000234665	lncRNA	0.743	0.573-0.963	0.0249931
SEPSECS-AS1	ENSG00000281501	lncRNA	0.752	0.580-0.975	0.031265
TSHZ3	ENSG00000121297	protein_coding	1.358	1.046-1.764	0.0216431
MRC2	ENSG00000011028	protein_coding	1.420	1.095-1.841	0.00822479
PGS1	ENSG00000087157	protein_coding	1.357	1.047-1.760	0.0212712
AC245014.3	ENSG00000276216	lncRNA	0.767	0.591-0.995	0.0459544
AC105935.1	ENSG00000228008	lncRNA	0.721	0.556-0.935	0.0135863
RPL7AP8	ENSG00000230507	processed_pseudogene	1.434	1.105-1.860	0.00666685
AL008987.1	ENSG00000236365	processed_pseudogene	0.758	0.585-0.983	0.0366678
TYW1B	ENSG00000277149	protein_coding	1.386	1.069-1.796	0.0136801
SNRPD1	ENSG00000167088	protein_coding	0.647	0.499-0.840	0.00106082
AC011466.1	ENSG00000268583	lncRNA	1.307	1.008-1.695	0.0430259
PSMD7P1	ENSG00000266707	processed_pseudogene	1.364	1.052-1.768	0.0193262
GLUL	ENSG00000135821	protein_coding	1.301	1.003-1.687	0.0470853
AC080013.4	ENSG00000272087	lncRNA	1.327	1.025-1.720	0.0319226
EGFL6	ENSG00000198759	protein_coding	0.706	0.544-0.915	0.00863126
GPS1	ENSG00000169727	protein_coding	0.743	0.573-0.963	0.0248868
AL031727.2	ENSG00000235185	lncRNA	0.761	0.587-0.988	0.0400736
HSPA2	ENSG00000126803	protein_coding	1.324	1.021-1.717	0.0343151
AP000346.1	ENSG00000211683	lncRNA	1.368	1.056-1.773	0.0178633
AC097358.1	ENSG00000229863	processed_pseudogene	1.318	1.015-1.711	0.0384927
KCNT1	ENSG00000107147	protein_coding	1.487	1.147-1.926	0.00270744
MATN2	ENSG00000132561	protein_coding	0.719	0.555-0.932	0.0126252
DNAJC19	ENSG00000205981	protein_coding	0.719	0.554-0.933	0.0131906
PTCH1	ENSG00000185920	protein_coding	1.378	1.063-1.786	0.015519
LINC01819	ENSG00000231826	lncRNA	1.332	1.026-1.730	0.0312297
AC068491.2	ENSG00000229118	lncRNA	1.345	1.038-1.743	0.0247452
AL451042.2	ENSG00000227959	lncRNA	1.317	1.015-1.707	0.0380864
AC034207.1	ENSG00000249921	processed_pseudogene	1.381	1.065-1.792	0.0150836
GPRACR	ENSG00000196979	lncRNA	1.444	1.113-1.872	0.0056256
HPS1	ENSG00000107521	protein_coding	1.451	1.118-1.885	0.0052029
KMT2A	ENSG00000118058	protein_coding	1.377	1.060-1.788	0.0166023
AP3D1	ENSG00000065000	protein_coding	1.432	1.104-1.857	0.00676516
METTL21C	ENSG00000139780	protein_coding	1.769	1.362-2.298	1.93937e-05
PGLYRP1	ENSG00000008438	protein_coding	1.340	1.034-1.738	0.0269576
RPS12	ENSG00000112306	protein_coding	1.333	1.028-1.730	0.030214
AC007406.4	ENSG00000256577	lncRNA	1.337	1.031-1.734	0.0283233
DDRGK1	ENSG00000198171	protein_coding	1.402	1.081-1.818	0.010836
KRT18P48	ENSG00000217889	processed_pseudogene	1.311	1.011-1.700	0.0411407
ATP1A3	ENSG00000105409	protein_coding	1.611	1.242-2.089	0.000325113
SMIM10	ENSG00000184785	protein_coding	0.682	0.526-0.886	0.00410487
AP004609.3	ENSG00000278376	lncRNA	0.753	0.582-0.976	0.0320884
ADORA1	ENSG00000163485	protein_coding	1.316	1.016-1.705	0.0374346
AL359198.1	ENSG00000272817	lncRNA	0.728	0.562-0.944	0.0164767
TXLNA	ENSG00000084652	protein_coding	1.441	1.110-1.870	0.00599171
AC015911.4	ENSG00000267312	processed_pseudogene	1.344	1.035-1.746	0.0267643
NADK2	ENSG00000152620	protein_coding	0.748	0.577-0.971	0.0291888
EEF1A1P28	ENSG00000237709	processed_pseudogene	1.339	1.033-1.736	0.0276709
MIR600HG	ENSG00000236901	lncRNA	1.556	1.198-2.020	0.000903143
AL023583.1	ENSG00000272209	lncRNA	0.691	0.533-0.897	0.00539471
KHSRPP1	ENSG00000229835	processed_pseudogene	1.350	1.041-1.749	0.0234951
GHDC	ENSG00000167925	protein_coding	1.327	1.021-1.723	0.0342539
PKMP1	ENSG00000236480	processed_pseudogene	1.413	1.089-1.833	0.0092844
CD40LG	ENSG00000102245	protein_coding	0.712	0.549-0.924	0.0105437
LINC00565	ENSG00000260910	lncRNA	1.300	1.002-1.686	0.0483301
HINT2	ENSG00000137133	protein_coding	0.733	0.566-0.950	0.0190881
ACACB	ENSG00000076555	protein_coding	1.302	1.005-1.688	0.0459986
HCG14	ENSG00000224157	lncRNA	0.738	0.569-0.957	0.0218553
FAM205A	ENSG00000205108	protein_coding	1.340	1.033-1.739	0.0276319
ZNF608	ENSG00000168916	protein_coding	1.439	1.108-1.868	0.00629555
AC093536.1	ENSG00000260668	processed_pseudogene	1.558	1.196-2.028	0.000995721
GGT1	ENSG00000100031	protein_coding	0.742	0.571-0.963	0.0250407
BNIP3P29	ENSG00000269742	processed_pseudogene	0.760	0.586-0.986	0.0387317
TRAPPC3	ENSG00000054116	protein_coding	0.748	0.577-0.969	0.0279702
AL157392.4	ENSG00000273474	lncRNA	0.765	0.590-0.991	0.0428051
AC091180.4	ENSG00000250948	lncRNA	0.744	0.573-0.965	0.0260143
TRAV12-1	ENSG00000211785	TR_V_gene	0.770	0.594-0.999	0.049551
AC108449.2	ENSG00000259366	lncRNA	1.396	1.077-1.808	0.011577
GCC1	ENSG00000179562	protein_coding	1.328	1.023-1.723	0.0328307
NUTM2A-AS1	ENSG00000223482	lncRNA	1.336	1.030-1.733	0.0288054
TRAV17	ENSG00000211797	TR_V_gene	0.738	0.570-0.957	0.021675
STAC	ENSG00000144681	protein_coding	1.426	1.098-1.852	0.00775864
SAGE1	ENSG00000181433	protein_coding	1.339	1.033-1.736	0.0272803
ACSM1	ENSG00000166743	protein_coding	0.763	0.589-0.989	0.0411615
ADGRE3	ENSG00000131355	protein_coding	1.317	1.016-1.707	0.0378082
GAPLINC	ENSG00000266835	lncRNA	1.382	1.067-1.791	0.0144114
FNIP1	ENSG00000217128	protein_coding	1.362	1.050-1.767	0.0199747
AL139424.1	ENSG00000271989	lncRNA	0.768	0.592-0.996	0.0461703
MSLN	ENSG00000102854	protein_coding	1.356	1.044-1.761	0.0223785
GPR27	ENSG00000170837	protein_coding	0.704	0.543-0.913	0.00821558
MRS2	ENSG00000124532	protein_coding	0.649	0.500-0.843	0.00117331
AF213884.3	ENSG00000260651	lncRNA	1.431	1.103-1.856	0.00689249
CARM1P1	ENSG00000227835	transcribed_unprocessed_pseudogene	0.763	0.589-0.989	0.0411341
AC093909.1	ENSG00000180015	processed_pseudogene	1.302	1.005-1.688	0.0459879
AF201337.1	ENSG00000254332	processed_pseudogene	1.355	1.045-1.756	0.0218949
RPL23AP96	ENSG00000250752	processed_pseudogene	1.380	1.064-1.790	0.0153545
GRID2IP	ENSG00000215045	protein_coding	1.323	1.020-1.716	0.0351283
AC131025.1	ENSG00000253865	lncRNA	0.766	0.591-0.993	0.0439899
CYP4F3	ENSG00000186529	protein_coding	1.299	1.003-1.683	0.0472865
RPL23AP71	ENSG00000237450	processed_pseudogene	1.333	1.027-1.728	0.0304456
CCL19	ENSG00000172724	protein_coding	0.690	0.531-0.895	0.00520163
MAVS	ENSG00000088888	protein_coding	1.357	1.047-1.759	0.0210183
FBP2	ENSG00000130957	protein_coding	1.321	1.019-1.713	0.0358423
EPHA4	ENSG00000116106	protein_coding	1.337	1.032-1.733	0.0280566
CBX1P2	ENSG00000214322	processed_pseudogene	1.400	1.080-1.816	0.0111291
ZNF831	ENSG00000124203	protein_coding	0.737	0.568-0.957	0.0219034
NOTCH2NLA	ENSG00000264343	protein_coding	1.312	1.012-1.702	0.0404243
AC008149.1	ENSG00000258177	lncRNA	1.348	1.039-1.749	0.024492
TGOLN2	ENSG00000152291	protein_coding	1.321	1.018-1.714	0.0360329
AP000915.1	ENSG00000264514	lncRNA	1.305	1.007-1.692	0.0442588
AC090912.3	ENSG00000273232	lncRNA	0.734	0.565-0.953	0.0201535
CYP2U1-AS1	ENSG00000245293	lncRNA	0.732	0.565-0.949	0.0182964
RAB4B-EGLN2	ENSG00000171570	protein_coding	1.510	1.163-1.961	0.00196652
AL133153.2	ENSG00000258798	lncRNA	0.721	0.556-0.934	0.0132494
BICD2	ENSG00000185963	protein_coding	1.460	1.126-1.895	0.00435989
AL596094.1	ENSG00000272764	lncRNA	0.717	0.552-0.930	0.0121374
SLC25A25	ENSG00000148339	protein_coding	1.352	1.042-1.755	0.0232233
LINC02487	ENSG00000203688	lncRNA	1.389	1.071-1.800	0.0131588
AL031985.2	ENSG00000227311	processed_pseudogene	1.418	1.090-1.845	0.00929576
FCRL3	ENSG00000160856	protein_coding	0.712	0.549-0.923	0.0102819
TCEAL9	ENSG00000185222	protein_coding	0.711	0.548-0.922	0.0101524
LINC01731	ENSG00000234283	lncRNA	0.699	0.539-0.907	0.00699604
PPP1R26P1	ENSG00000238086	processed_pseudogene	1.303	1.006-1.688	0.0449177
SDF2L1	ENSG00000128228	protein_coding	0.718	0.554-0.932	0.0127274
RPL13P6	ENSG00000213176	processed_pseudogene	1.340	1.034-1.737	0.026685
RPL19P5	ENSG00000230580	processed_pseudogene	1.314	1.014-1.703	0.0391412
STXBP6	ENSG00000168952	protein_coding	0.772	0.595-1.000	0.0496632
AC005962.1	ENSG00000278627	lncRNA	0.736	0.568-0.954	0.0204412
CAB39L	ENSG00000102547	protein_coding	1.528	1.177-1.983	0.00146142
OCRL	ENSG00000122126	protein_coding	1.328	1.024-1.721	0.0322199
PAFAH2	ENSG00000158006	protein_coding	1.328	1.022-1.726	0.0336959
HS3ST3B1	ENSG00000125430	protein_coding	1.341	1.033-1.740	0.0272803
ZNF585B	ENSG00000245680	protein_coding	1.306	1.008-1.692	0.0435485
AC021146.12	ENSG00000272626	lncRNA	0.706	0.545-0.916	0.00866675
LINC01003	ENSG00000261455	lncRNA	0.770	0.594-0.999	0.0489331
KRT7-AS	ENSG00000257671	lncRNA	1.398	1.077-1.813	0.0117156
CCDC159	ENSG00000183401	protein_coding	0.743	0.574-0.963	0.0248007
FAM207A	ENSG00000160256	protein_coding	1.363	1.050-1.770	0.0198741
VSTM2L	ENSG00000132821	protein_coding	1.395	1.075-1.810	0.0122174
AC004771.4	ENSG00000262678	lncRNA	1.356	1.046-1.758	0.02149
CACNG6	ENSG00000130433	protein_coding	1.346	1.039-1.745	0.024582
ATN1	ENSG00000111676	protein_coding	1.384	1.066-1.797	0.0146762
AC103691.2	ENSG00000275332	lncRNA	1.321	1.018-1.713	0.0360975
LAGE3P1	ENSG00000225693	processed_pseudogene	0.747	0.576-0.969	0.0282637
ACTG1P12	ENSG00000226642	processed_pseudogene	1.511	1.162-1.965	0.00207212
AC007383.1	ENSG00000227946	lncRNA	0.768	0.592-0.996	0.0466098
C17orf113	ENSG00000267221	protein_coding	1.404	1.082-1.821	0.0106091
AL132656.3	ENSG00000272489	lncRNA	1.403	1.081-1.821	0.0109251
NAV1	ENSG00000134369	protein_coding	1.303	1.005-1.690	0.0456222
FAM78B-AS1	ENSG00000203307	lncRNA	1.342	1.035-1.739	0.0261875
WDFY2	ENSG00000139668	protein_coding	1.380	1.065-1.789	0.0148888
DAGLB	ENSG00000164535	protein_coding	1.507	1.162-1.955	0.00199317
BACH1	ENSG00000156273	protein_coding	1.320	1.019-1.709	0.035641
CSTA	ENSG00000121552	protein_coding	1.322	1.021-1.712	0.0340053
TAB1	ENSG00000100324	protein_coding	1.332	1.026-1.729	0.0315697
AL353135.1	ENSG00000271931	lncRNA	0.736	0.567-0.954	0.0207976
GPC1	ENSG00000063660	protein_coding	1.328	1.023-1.724	0.0329207
CLDN4	ENSG00000189143	protein_coding	1.647	1.263-2.147	0.000225015
D2HGDH	ENSG00000180902	protein_coding	1.464	1.128-1.899	0.00415469
SLC9A1	ENSG00000090020	protein_coding	1.413	1.089-1.833	0.00937534
NBEAP1	ENSG00000258590	transcribed_unprocessed_pseudogene	1.401	1.077-1.822	0.0118592
APAF1	ENSG00000120868	protein_coding	1.300	1.003-1.685	0.0471722
TTBK2	ENSG00000128881	protein_coding	1.343	1.036-1.742	0.0260365
RPL21P33	ENSG00000237024	processed_pseudogene	1.396	1.076-1.811	0.0119309
CLN8	ENSG00000182372	protein_coding	1.343	1.036-1.743	0.0261621
LINC01456	ENSG00000225882	lncRNA	0.739	0.570-0.957	0.0220571
LNX2	ENSG00000139517	protein_coding	1.300	1.002-1.685	0.0481298
PICART1	ENSG00000246640	lncRNA	1.301	1.004-1.688	0.0469085
RARS2	ENSG00000146282	protein_coding	0.768	0.593-0.995	0.0459086
CST4	ENSG00000101441	protein_coding	1.540	1.181-2.006	0.00140503
CD48	ENSG00000117091	protein_coding	0.725	0.559-0.942	0.0160778
AL603882.1	ENSG00000236111	processed_pseudogene	1.480	1.139-1.922	0.00331702
RPL23AP31	ENSG00000232625	processed_pseudogene	1.479	1.139-1.919	0.00328241
TFEB	ENSG00000112561	protein_coding	1.338	1.031-1.737	0.028454
PLPP3	ENSG00000162407	protein_coding	1.389	1.070-1.803	0.013604
RB1	ENSG00000139687	protein_coding	1.557	1.200-2.019	0.000861381
ITGA3	ENSG00000005884	protein_coding	1.328	1.024-1.722	0.0322832
RNU7-40P	ENSG00000252206	snRNA	0.700	0.539-0.910	0.00774937
PRSS2	ENSG00000275896	protein_coding	0.760	0.586-0.987	0.039502
TRIM38	ENSG00000112343	protein_coding	0.760	0.586-0.985	0.0382637
SHMT2	ENSG00000182199	protein_coding	0.754	0.581-0.977	0.0329897
TMEM14B	ENSG00000137210	protein_coding	0.643	0.496-0.835	0.00091803
ZBTB16	ENSG00000109906	protein_coding	1.377	1.062-1.787	0.0158594
ATG7	ENSG00000197548	protein_coding	1.366	1.048-1.781	0.0208878
HSPB2	ENSG00000170276	protein_coding	1.391	1.072-1.805	0.0130246
DERL2	ENSG00000072849	protein_coding	0.732	0.564-0.949	0.018484
CBLC	ENSG00000142273	protein_coding	1.315	1.014-1.704	0.0388922
ZNF81	ENSG00000197779	protein_coding	1.341	1.035-1.737	0.0264855
MIR4482	ENSG00000266852	miRNA	1.299	1.003-1.683	0.0474482
RPL34P1	ENSG00000237049	processed_pseudogene	1.332	1.026-1.729	0.0310665
MYO18A	ENSG00000196535	protein_coding	1.474	1.136-1.913	0.00352915
MBIP	ENSG00000151332	protein_coding	0.766	0.591-0.993	0.0438325
GLRX5	ENSG00000182512	protein_coding	0.699	0.539-0.907	0.00713919
AL356277.3	ENSG00000272243	lncRNA	0.632	0.486-0.821	0.000585924
ATG9A	ENSG00000198925	protein_coding	1.312	1.013-1.700	0.039611
ZNF516-DT	ENSG00000275763	lncRNA	0.756	0.583-0.980	0.0344126
VPS39	ENSG00000166887	protein_coding	1.362	1.050-1.767	0.0198672
KCTD11	ENSG00000213859	protein_coding	1.475	1.137-1.913	0.00342586
GMPR	ENSG00000137198	protein_coding	0.650	0.501-0.843	0.00119112
TBC1D22A	ENSG00000054611	protein_coding	1.535	1.181-1.996	0.00135554
LGR4-AS1	ENSG00000254862	lncRNA	0.736	0.568-0.953	0.0202294
NAA38	ENSG00000183011	protein_coding	0.750	0.578-0.972	0.029516
DLG3-AS1	ENSG00000231651	lncRNA	0.754	0.582-0.978	0.0330787
PIK3C2B	ENSG00000133056	protein_coding	1.329	1.026-1.722	0.0315107
AC112715.1	ENSG00000224132	lncRNA	1.412	1.088-1.833	0.00954712
RNY3P8	ENSG00000223298	misc_RNA	0.702	0.542-0.910	0.00757879
AC023355.1	ENSG00000259488	lncRNA	0.763	0.589-0.989	0.0411867
AC073320.1	ENSG00000244036	lncRNA	0.706	0.544-0.915	0.00864646
TRBV23-1	ENSG00000211749	TR_V_gene	0.702	0.541-0.910	0.00766414
RETREG3	ENSG00000141699	protein_coding	1.361	1.050-1.764	0.0199421
CT45A1	ENSG00000268940	protein_coding	0.759	0.586-0.984	0.0373731
NUAK1	ENSG00000074590	protein_coding	1.451	1.120-1.881	0.00486105
AC126178.1	ENSG00000257194	lncRNA	1.320	1.019-1.711	0.0357437
TGFBRAP1	ENSG00000135966	protein_coding	1.325	1.021-1.718	0.0341158
RBM15-AS1	ENSG00000227963	lncRNA	0.748	0.577-0.969	0.028097
AC093752.3	ENSG00000260091	lncRNA	1.330	1.025-1.725	0.032165
AC009560.1	ENSG00000273958	lncRNA	0.770	0.594-0.997	0.0475337
ATP1B2	ENSG00000129244	protein_coding	0.757	0.584-0.981	0.0353728
ZNF99	ENSG00000213973	protein_coding	0.746	0.576-0.966	0.0262251
ARHGEF26	ENSG00000114790	protein_coding	0.701	0.540-0.911	0.00781139
NEDD8-MDP1	ENSG00000255526	protein_coding	1.489	1.147-1.932	0.00274433
PSMD8P1	ENSG00000228264	processed_pseudogene	1.309	1.010-1.695	0.0417546
SAA2-SAA4	ENSG00000255071	protein_coding	1.328	1.024-1.724	0.0325933
ELK3	ENSG00000111145	protein_coding	1.472	1.132-1.913	0.00390805
ACOT13	ENSG00000112304	protein_coding	0.626	0.483-0.812	0.000423474
AC005753.1	ENSG00000278925	lncRNA	1.373	1.058-1.781	0.0170218
EID3	ENSG00000255150	protein_coding	1.312	1.012-1.700	0.040125
PTCD2	ENSG00000049883	protein_coding	1.404	1.080-1.826	0.0112936
HERPUD2	ENSG00000122557	protein_coding	1.332	1.028-1.727	0.0301684
IPO11	ENSG00000086200	protein_coding	1.319	1.017-1.710	0.0365317
AL928646.1	ENSG00000275110	miRNA	1.403	1.082-1.819	0.0106662
CLUH	ENSG00000132361	protein_coding	1.336	1.031-1.731	0.028633
LBX2	ENSG00000179528	protein_coding	1.302	1.005-1.687	0.045636
GLRX	ENSG00000173221	protein_coding	0.731	0.563-0.950	0.0188921
CSDC2	ENSG00000172346	protein_coding	1.321	1.018-1.713	0.0361464
AL133383.1	ENSG00000261729	lncRNA	1.300	1.002-1.687	0.048209
RAB26	ENSG00000167964	protein_coding	1.324	1.021-1.717	0.0341459
IGHM	ENSG00000211899	IG_C_gene	0.766	0.591-0.994	0.0446775
NYX	ENSG00000188937	protein_coding	0.751	0.579-0.975	0.0313126
MIR103A2	ENSG00000199024	miRNA	1.604	1.232-2.087	0.000440122
MCUR1	ENSG00000050393	protein_coding	0.735	0.567-0.953	0.0203408
RNASEH1P2	ENSG00000231458	processed_pseudogene	1.320	1.018-1.712	0.0361203
TDP2	ENSG00000111802	protein_coding	0.732	0.564-0.950	0.0191005
RPL18AP15	ENSG00000236189	processed_pseudogene	1.387	1.069-1.800	0.013958
KIAA0319L	ENSG00000142687	protein_coding	1.342	1.033-1.743	0.0274711
TIFAB	ENSG00000255833	protein_coding	0.760	0.585-0.987	0.0392692
AC012640.1	ENSG00000248968	lncRNA	0.769	0.594-0.998	0.0478821
ETV7	ENSG00000010030	protein_coding	0.657	0.506-0.854	0.00169064
AC080112.3	ENSG00000278918	TEC	1.338	1.032-1.735	0.0282073
STX1A	ENSG00000106089	protein_coding	1.316	1.016-1.706	0.0375975
PET100	ENSG00000229833	protein_coding	0.762	0.588-0.988	0.0399305
CHKA	ENSG00000110721	protein_coding	1.415	1.092-1.833	0.00858662
AC092903.1	ENSG00000241439	processed_pseudogene	1.307	1.008-1.695	0.0435272
LRTM2	ENSG00000166159	protein_coding	1.391	1.073-1.803	0.0126571
DPY19L1P1	ENSG00000229358	unprocessed_pseudogene	0.664	0.512-0.862	0.00209909
AC020917.1	ENSG00000240418	processed_pseudogene	1.373	1.059-1.779	0.0166115
NUP35	ENSG00000163002	protein_coding	0.746	0.576-0.967	0.027067
UBE2L6	ENSG00000156587	protein_coding	0.705	0.543-0.914	0.00834997
PCOLCE-AS1	ENSG00000224729	lncRNA	1.350	1.040-1.752	0.0240331
PARP9	ENSG00000138496	protein_coding	0.737	0.568-0.955	0.0212237
HERC1	ENSG00000103657	protein_coding	1.389	1.072-1.800	0.0129275
KIAA0100	ENSG00000007202	protein_coding	1.360	1.048-1.764	0.0207019
XKR8	ENSG00000158156	protein_coding	1.380	1.065-1.788	0.0149854
PNRC1	ENSG00000146278	protein_coding	0.757	0.584-0.981	0.0354916
RPS3AP48	ENSG00000242278	processed_pseudogene	1.358	1.048-1.760	0.0207772
TRAF3IP2-AS1	ENSG00000231889	lncRNA	1.307	1.009-1.694	0.0426175
PPIP5K2	ENSG00000145725	protein_coding	1.376	1.061-1.785	0.0160572
KCNS1	ENSG00000124134	protein_coding	1.396	1.076-1.811	0.011994
AC131902.2	ENSG00000274295	processed_pseudogene	0.715	0.552-0.926	0.0110426
CDK19	ENSG00000155111	protein_coding	1.517	1.170-1.966	0.00164144
DARS-AS1	ENSG00000231890	lncRNA	0.680	0.524-0.882	0.0036224
RPS2P28	ENSG00000179157	processed_pseudogene	1.323	1.020-1.715	0.0347501
ALOX15	ENSG00000161905	protein_coding	1.406	1.086-1.822	0.00982144
SLC12A7	ENSG00000113504	protein_coding	1.340	1.034-1.738	0.0270954
PSAT1P3	ENSG00000230787	processed_pseudogene	1.310	1.010-1.700	0.0419351
MRPS18AP1	ENSG00000229759	processed_pseudogene	0.744	0.573-0.965	0.0258394
AP006287.2	ENSG00000255038	lncRNA	0.762	0.588-0.987	0.0396696
DVL1	ENSG00000107404	protein_coding	1.416	1.089-1.842	0.00937275
AC009005.1	ENSG00000267751	lncRNA	0.757	0.584-0.981	0.0355753
SLAMF1	ENSG00000117090	protein_coding	0.632	0.486-0.822	0.000621031
AL451137.2	ENSG00000254261	lncRNA	0.767	0.592-0.994	0.0446651
LINC02321	ENSG00000258884	lncRNA	0.661	0.509-0.858	0.00185052
LSM2	ENSG00000204392	protein_coding	0.703	0.543-0.912	0.00794476
DNAJC4	ENSG00000110011	protein_coding	0.729	0.563-0.945	0.0168691
RPL23AP32	ENSG00000237887	processed_pseudogene	1.311	1.012-1.698	0.0402528
AARSD1	ENSG00000266967	protein_coding	1.324	1.021-1.716	0.0341815
AC048351.1	ENSG00000236297	transcribed_processed_pseudogene	1.391	1.071-1.806	0.0132985
HOXB6	ENSG00000108511	protein_coding	1.327	1.022-1.722	0.0337226
AC023421.1	ENSG00000266968	lncRNA	0.766	0.590-0.995	0.0458284
CCDC9	ENSG00000105321	protein_coding	1.344	1.037-1.741	0.0253034
EIF1	ENSG00000173812	protein_coding	1.337	1.029-1.738	0.0294859
KIFC3	ENSG00000140859	protein_coding	1.386	1.068-1.798	0.014045
LINC02427	ENSG00000271538	lncRNA	1.390	1.073-1.801	0.0127099
PLCB3	ENSG00000149782	protein_coding	1.354	1.044-1.756	0.0224918
AC013553.1	ENSG00000259258	processed_pseudogene	1.312	1.013-1.699	0.0398629
RNU6-824P	ENSG00000200594	snRNA	0.717	0.552-0.931	0.0123726
AC011458.2	ENSG00000271283	processed_pseudogene	0.761	0.588-0.986	0.0389857
AC006116.8	ENSG00000267549	lncRNA	0.715	0.551-0.929	0.0120574
LYNX1	ENSG00000180155	protein_coding	1.409	1.086-1.827	0.00982467
ADCY6-DT	ENSG00000257660	lncRNA	0.755	0.583-0.978	0.0333101
LGALS17A	ENSG00000226025	transcribed_unprocessed_pseudogene	0.746	0.575-0.967	0.027117
FNDC3A	ENSG00000102531	protein_coding	1.314	1.014-1.703	0.0390293
MIR3127	ENSG00000264157	miRNA	1.334	1.029-1.729	0.0293669
SLC44A1	ENSG00000070214	protein_coding	1.339	1.032-1.736	0.0277563
MOV10	ENSG00000155363	protein_coding	0.692	0.533-0.899	0.00574071
GPR37	ENSG00000170775	protein_coding	0.658	0.507-0.853	0.00158525
AC008267.1	ENSG00000179342	processed_pseudogene	1.369	1.055-1.777	0.0182129
AC012640.5	ENSG00000280369	TEC	0.577	0.444-0.750	4.09703e-05
SUFU	ENSG00000107882	protein_coding	1.371	1.058-1.777	0.0171736
AL928654.1	ENSG00000251602	lncRNA	0.750	0.579-0.972	0.0297948
ASS1P10	ENSG00000215325	processed_pseudogene	1.439	1.109-1.868	0.00618008
AC004910.1	ENSG00000228429	processed_pseudogene	1.380	1.064-1.790	0.0150867
AC079336.5	ENSG00000266718	lncRNA	1.340	1.034-1.738	0.0271202
PDP1	ENSG00000164951	protein_coding	1.636	1.255-2.134	0.000275204
HRH3	ENSG00000101180	protein_coding	1.325	1.022-1.716	0.0334113
C17orf102	ENSG00000197322	lncRNA	1.300	1.003-1.685	0.0473848
AC008659.1	ENSG00000245688	lncRNA	1.337	1.031-1.734	0.0285815
SLC51A	ENSG00000163959	protein_coding	1.453	1.121-1.884	0.00477584
QSOX2	ENSG00000165661	protein_coding	1.351	1.042-1.751	0.0232965
STMN3	ENSG00000197457	protein_coding	1.303	1.005-1.690	0.0455087
AC022092.1	ENSG00000249639	lncRNA	0.749	0.576-0.972	0.0299308
SNX19	ENSG00000120451	protein_coding	1.386	1.067-1.800	0.0143018
AC009118.2	ENSG00000276131	lncRNA	0.769	0.594-0.996	0.0464218
TRGC1	ENSG00000211689	TR_C_gene	0.731	0.564-0.947	0.0179029
TTC7A	ENSG00000068724	protein_coding	1.297	1.000-1.681	0.0497729
ARID1B	ENSG00000049618	protein_coding	1.452	1.119-1.885	0.00508597
AL365258.2	ENSG00000235582	processed_pseudogene	1.385	1.068-1.796	0.0140016
PLEK2	ENSG00000100558	protein_coding	1.319	1.016-1.712	0.037757
ANKS6	ENSG00000165138	protein_coding	1.526	1.176-1.980	0.00149319
MBP	ENSG00000197971	protein_coding	1.349	1.039-1.751	0.0247888
AC012313.5	ENSG00000268912	lncRNA	1.332	1.028-1.727	0.0300204
RPL23AP69	ENSG00000235315	processed_pseudogene	1.420	1.093-1.844	0.00865849
NLRP12	ENSG00000142405	protein_coding	1.647	1.267-2.141	0.000196249
MGAM	ENSG00000257335	protein_coding	1.328	1.025-1.721	0.0316776
EEF1E1	ENSG00000124802	protein_coding	0.705	0.544-0.915	0.0085334
AL136162.1	ENSG00000271888	lncRNA	0.575	0.442-0.749	3.84195e-05
FBXL18	ENSG00000155034	protein_coding	1.321	1.020-1.712	0.0349008
GBP4	ENSG00000162654	protein_coding	0.684	0.527-0.888	0.00441541
PTMAP4	ENSG00000231503	processed_pseudogene	0.768	0.592-0.995	0.045652
CACTIN	ENSG00000105298	protein_coding	1.431	1.103-1.856	0.00695851
WDR55	ENSG00000120314	protein_coding	1.383	1.064-1.800	0.0155485
CTSW	ENSG00000172543	protein_coding	0.714	0.550-0.927	0.0115498
AL590438.1	ENSG00000272235	lncRNA	1.305	1.006-1.692	0.0451734
GBP1	ENSG00000117228	protein_coding	0.709	0.547-0.920	0.00955426
AF117829.1	ENSG00000251136	lncRNA	1.319	1.016-1.713	0.0376456
AP006545.1	ENSG00000260949	lncRNA	0.739	0.570-0.957	0.0219382
GALNT7	ENSG00000109586	protein_coding	1.300	1.003-1.684	0.0473578
CLIC4P1	ENSG00000236739	processed_pseudogene	1.337	1.029-1.736	0.0295737
IGBP1P1	ENSG00000226677	processed_pseudogene	1.401	1.080-1.816	0.0110599
PXN	ENSG00000089159	protein_coding	1.396	1.077-1.810	0.0117857
IGF2	ENSG00000167244	protein_coding	1.372	1.059-1.778	0.0166709
HMSD	ENSG00000221887	protein_coding	0.749	0.578-0.971	0.0293584
AC034229.4	ENSG00000272417	lncRNA	0.749	0.578-0.971	0.0288498
CCDC116	ENSG00000161180	protein_coding	1.334	1.029-1.730	0.0296313
TOM1L2	ENSG00000175662	protein_coding	1.463	1.127-1.899	0.00424412
Z93930.3	ENSG00000272858	lncRNA	0.627	0.483-0.814	0.000452319
PCDHGA9	ENSG00000261934	protein_coding	1.436	1.108-1.862	0.006251
TRIL	ENSG00000255690	protein_coding	1.402	1.081-1.819	0.0108382
TXK	ENSG00000074966	protein_coding	0.756	0.583-0.979	0.0342113
HMBS	ENSG00000256269	protein_coding	0.734	0.566-0.952	0.0197996
LIPM	ENSG00000173239	protein_coding	0.749	0.578-0.970	0.0287173
AC004224.1	ENSG00000240311	processed_pseudogene	1.438	1.110-1.864	0.006041
RPL7P33	ENSG00000215236	processed_pseudogene	1.417	1.092-1.838	0.00868197
LINC01558	ENSG00000146521	lncRNA	1.402	1.080-1.821	0.0110643
COA4	ENSG00000181924	protein_coding	0.724	0.559-0.938	0.0145787
JKAMP	ENSG00000050130	protein_coding	1.304	1.004-1.694	0.0470058
LMO4	ENSG00000143013	protein_coding	0.746	0.576-0.966	0.0263559
RPS2P17	ENSG00000213399	processed_pseudogene	1.350	1.040-1.752	0.024331
AC107027.1	ENSG00000248468	lncRNA	0.747	0.576-0.970	0.0283448
TP53BP2	ENSG00000143514	protein_coding	1.316	1.015-1.706	0.0384911
AC011939.1	ENSG00000259924	processed_pseudogene	0.758	0.585-0.982	0.0362172
RPL23AP97	ENSG00000260615	processed_pseudogene	1.376	1.059-1.787	0.0169189
EIF3LP1	ENSG00000258501	processed_pseudogene	1.319	1.018-1.708	0.0363842
SUGT1	ENSG00000165416	protein_coding	1.540	1.186-1.999	0.00118803
FCRLA	ENSG00000132185	protein_coding	0.664	0.510-0.864	0.0022958
CAP1P2	ENSG00000232004	processed_pseudogene	1.322	1.018-1.716	0.0365599
CTSD	ENSG00000117984	protein_coding	1.389	1.070-1.802	0.013571
SH3RF1	ENSG00000154447	protein_coding	1.308	1.009-1.696	0.0425067
MPHOSPH6	ENSG00000135698	protein_coding	0.631	0.485-0.821	0.000596147
JMY	ENSG00000152409	protein_coding	1.442	1.110-1.872	0.00608749
RPL12P4	ENSG00000185834	processed_pseudogene	1.342	1.033-1.742	0.0274244
UBR1	ENSG00000159459	protein_coding	1.306	1.008-1.692	0.0432959
DMWD	ENSG00000185800	protein_coding	1.429	1.102-1.854	0.00712611
CELSR1	ENSG00000075275	protein_coding	1.391	1.073-1.802	0.0125802
AL590627.1	ENSG00000255585	transcribed_processed_pseudogene	1.303	1.004-1.689	0.0462369
AC107068.1	ENSG00000259959	lncRNA	0.724	0.558-0.940	0.0154027
RN7SL405P	ENSG00000264540	misc_RNA	0.760	0.586-0.985	0.0383194
AL031055.1	ENSG00000271784	lncRNA	0.711	0.547-0.924	0.0108679
WNK1	ENSG00000060237	protein_coding	1.483	1.143-1.923	0.00301659
PPP1R3C	ENSG00000119938	protein_coding	1.425	1.098-1.850	0.0076818
TM7SF3	ENSG00000064115	protein_coding	1.301	1.004-1.686	0.0466259
SMIM27	ENSG00000235453	protein_coding	0.737	0.569-0.956	0.021213
AC004801.6	ENSG00000276814	lncRNA	0.743	0.573-0.963	0.0246157
OAZ2	ENSG00000180304	protein_coding	1.312	1.011-1.702	0.041038
NME1	ENSG00000239672	protein_coding	0.739	0.570-0.957	0.0218779
ITFG2	ENSG00000111203	protein_coding	1.352	1.043-1.752	0.0227198
IER5L	ENSG00000188483	protein_coding	1.332	1.026-1.730	0.0315716
FBXO24	ENSG00000106336	protein_coding	1.533	1.181-1.989	0.00131726
C11orf42	ENSG00000180878	protein_coding	1.353	1.043-1.755	0.022594
FCGBP	ENSG00000275395	protein_coding	1.821	1.400-2.369	7.80998e-06
TMLHE-AS1	ENSG00000224533	lncRNA	0.764	0.590-0.991	0.0422813
HNRNPA1P14	ENSG00000227638	processed_pseudogene	1.323	1.021-1.714	0.0343496
AL391822.1	ENSG00000229657	processed_pseudogene	1.320	1.019-1.710	0.0353726
BFSP1	ENSG00000125864	protein_coding	0.720	0.555-0.934	0.0132012
RPL23AP6	ENSG00000214835	processed_pseudogene	1.359	1.048-1.763	0.0206578
ZNF846	ENSG00000196605	protein_coding	0.743	0.573-0.964	0.025166
MANF	ENSG00000145050	protein_coding	0.689	0.532-0.893	0.00493783
UGT8	ENSG00000174607	protein_coding	0.767	0.592-0.994	0.0445052
CST9	ENSG00000173335	protein_coding	0.686	0.529-0.889	0.00446327
STK25	ENSG00000115694	protein_coding	1.308	1.007-1.698	0.0441123
AL357054.3	ENSG00000271911	lncRNA	0.753	0.580-0.978	0.0335068
AP000317.1	ENSG00000214955	lncRNA	1.372	1.058-1.779	0.0169276
BX119917.1	ENSG00000225471	transcribed_processed_pseudogene	1.320	1.017-1.712	0.0369303
CPLX1	ENSG00000168993	protein_coding	1.326	1.024-1.718	0.0325545
CD2	ENSG00000116824	protein_coding	0.672	0.517-0.873	0.00292441
AC093274.1	ENSG00000249359	lncRNA	0.754	0.581-0.978	0.0335886
LINC02035	ENSG00000273033	lncRNA	1.373	1.060-1.779	0.0164917
VWF	ENSG00000110799	protein_coding	1.342	1.035-1.739	0.0263006
CDC7	ENSG00000097046	protein_coding	0.726	0.560-0.942	0.015948
SNIP1	ENSG00000163877	protein_coding	1.307	1.008-1.694	0.0434692
USP14	ENSG00000101557	protein_coding	0.709	0.545-0.921	0.00997027
RPSAP7	ENSG00000237032	processed_pseudogene	1.332	1.028-1.726	0.0302932
AL596223.1	ENSG00000229261	lncRNA	0.756	0.584-0.981	0.0350129
ITLN1	ENSG00000179914	protein_coding	0.716	0.551-0.931	0.0126041
GHRL	ENSG00000157017	protein_coding	1.364	1.053-1.766	0.0187407
PMP2	ENSG00000147588	protein_coding	1.313	1.013-1.700	0.03946
LUZP1	ENSG00000169641	protein_coding	1.360	1.049-1.763	0.0201119
GLUD1	ENSG00000148672	protein_coding	1.308	1.009-1.695	0.0429144
AC004918.1	ENSG00000244701	lncRNA	0.666	0.513-0.865	0.00226957
YBX2P2	ENSG00000258611	transcribed_processed_pseudogene	1.347	1.038-1.747	0.0250175
FGF13	ENSG00000129682	protein_coding	0.734	0.567-0.951	0.0191749
AL512353.1	ENSG00000228192	lncRNA	0.767	0.591-0.995	0.0455535
SLC2A7	ENSG00000197241	protein_coding	1.347	1.039-1.747	0.0247839
LRP10	ENSG00000197324	protein_coding	1.322	1.018-1.718	0.0362962
SPATA41	ENSG00000189419	lncRNA	0.757	0.584-0.981	0.0351884
TMEM30A-DT	ENSG00000225793	lncRNA	0.733	0.565-0.952	0.019748
CD80	ENSG00000121594	protein_coding	0.758	0.583-0.985	0.0380505
CNPPD1	ENSG00000115649	protein_coding	1.329	1.026-1.723	0.0314169
AC061992.2	ENSG00000266970	lncRNA	0.771	0.595-0.999	0.049553
PKP3	ENSG00000184363	protein_coding	1.444	1.111-1.877	0.00603228
TUBB6	ENSG00000176014	protein_coding	1.299	1.002-1.684	0.0482296
PHRF1	ENSG00000070047	protein_coding	1.307	1.009-1.693	0.0426329
LTA	ENSG00000226979	protein_coding	0.743	0.573-0.964	0.0254678
MEOX2	ENSG00000106511	protein_coding	1.438	1.109-1.866	0.00620129
AL683842.1	ENSG00000232334	processed_pseudogene	1.314	1.014-1.701	0.0387953
AL031058.1	ENSG00000261189	lncRNA	0.745	0.575-0.966	0.0261354
GPAT2	ENSG00000186281	protein_coding	0.722	0.557-0.936	0.0140137
TRBV10-3	ENSG00000275791	TR_V_gene	0.652	0.501-0.847	0.00140045
CRYAB	ENSG00000109846	protein_coding	1.319	1.017-1.709	0.0366472
SHLD2P3	ENSG00000189014	unprocessed_pseudogene	1.420	1.095-1.842	0.0082239
ZNF711	ENSG00000147180	protein_coding	0.767	0.592-0.995	0.0454243
TRAT1	ENSG00000163519	protein_coding	0.766	0.590-0.993	0.0444328
PYGB	ENSG00000100994	protein_coding	1.481	1.142-1.922	0.00310839
CAMTA1-DT	ENSG00000237436	lncRNA	0.696	0.536-0.903	0.00639248
LINC02629	ENSG00000223470	lncRNA	0.715	0.552-0.927	0.0113846
ZSCAN1	ENSG00000152467	protein_coding	0.754	0.582-0.978	0.0331754
TLCD3B	ENSG00000149926	protein_coding	1.300	1.000-1.689	0.0496421
TLL1	ENSG00000038295	protein_coding	1.400	1.080-1.815	0.0110124
VN2R17P	ENSG00000213014	processed_pseudogene	0.761	0.586-0.987	0.0398784
EIF1P3	ENSG00000231684	processed_pseudogene	1.499	1.156-1.944	0.00227397
IL18RAP	ENSG00000115607	protein_coding	0.670	0.516-0.870	0.00264876
PRDM2	ENSG00000116731	protein_coding	1.434	1.105-1.861	0.00674607
UBXN10-AS1	ENSG00000225986	lncRNA	0.664	0.512-0.862	0.00209073
PGLYRP2	ENSG00000161031	protein_coding	0.702	0.540-0.912	0.00814275
AC007546.2	ENSG00000279360	TEC	1.308	1.009-1.696	0.042655
AC024940.2	ENSG00000243517	processed_pseudogene	1.313	1.013-1.702	0.0392728
SOS1-IT1	ENSG00000229692	lncRNA	0.748	0.576-0.972	0.0299905
SMU1	ENSG00000122692	protein_coding	0.726	0.559-0.941	0.0157448
DUOXA2	ENSG00000140274	protein_coding	1.306	1.008-1.693	0.0431936
ZSWIM4	ENSG00000132003	protein_coding	1.319	1.018-1.708	0.0362045
AC044787.1	ENSG00000213862	processed_pseudogene	1.368	1.055-1.775	0.018158
PYGM	ENSG00000068976	protein_coding	1.403	1.082-1.820	0.0107401
AL031118.1	ENSG00000271755	lncRNA	0.770	0.594-0.998	0.048666
SATL1	ENSG00000184788	protein_coding	0.761	0.587-0.988	0.040109
AP002761.4	ENSG00000260401	lncRNA	1.316	1.015-1.707	0.0381158
AC018629.1	ENSG00000279806	TEC	1.396	1.077-1.810	0.0118336
CD93	ENSG00000125810	protein_coding	1.333	1.028-1.729	0.0302966
AC007225.1	ENSG00000260782	processed_pseudogene	0.694	0.533-0.903	0.00661327
AL049844.2	ENSG00000270890	processed_pseudogene	1.300	1.004-1.684	0.0465806
STK39	ENSG00000198648	protein_coding	1.300	1.002-1.686	0.0486122
SCNN1A	ENSG00000111319	protein_coding	1.601	1.234-2.079	0.000402022
DIRC3	ENSG00000231672	lncRNA	0.768	0.593-0.996	0.0463392
AP2A1	ENSG00000196961	protein_coding	1.493	1.152-1.937	0.00249533
PEX11B	ENSG00000131779	protein_coding	1.401	1.078-1.821	0.0117095
DPY30	ENSG00000162961	protein_coding	0.686	0.529-0.891	0.00464859
SH2D4B	ENSG00000178217	protein_coding	0.754	0.581-0.980	0.0345992
PABPC3	ENSG00000151846	protein_coding	1.407	1.085-1.824	0.00994265
AC007036.1	ENSG00000227017	lncRNA	0.764	0.590-0.990	0.0416052
ANXA2	ENSG00000182718	protein_coding	1.425	1.097-1.850	0.0078599
LINC01829	ENSG00000236780	lncRNA	0.753	0.581-0.976	0.0321745
AC092718.4	ENSG00000261061	lncRNA	0.647	0.498-0.842	0.00117092
NUMBL	ENSG00000105245	protein_coding	1.503	1.158-1.951	0.0021843
FCRL5	ENSG00000143297	protein_coding	0.750	0.578-0.975	0.0312933
MRPS15	ENSG00000116898	protein_coding	0.735	0.567-0.953	0.0201687
TRPC7-AS2	ENSG00000250947	lncRNA	0.711	0.548-0.921	0.00981556
GNLY	ENSG00000115523	protein_coding	0.749	0.578-0.970	0.0287552
PRDX5	ENSG00000126432	protein_coding	0.742	0.572-0.961	0.0239054
PER1	ENSG00000179094	protein_coding	1.338	1.032-1.735	0.0282124
MT-CO1	ENSG00000198804	protein_coding	0.742	0.571-0.965	0.0259328
PNPLA5	ENSG00000100341	protein_coding	1.344	1.037-1.742	0.0254959
HHIPL1	ENSG00000182218	protein_coding	1.323	1.022-1.715	0.0338888
RPL7AP66	ENSG00000175886	processed_pseudogene	1.549	1.193-2.011	0.001026
KRT18P38	ENSG00000214012	processed_pseudogene	1.445	1.114-1.875	0.00553772
POFUT2	ENSG00000186866	protein_coding	1.299	1.003-1.683	0.0472677
TAB2	ENSG00000055208	protein_coding	1.371	1.057-1.778	0.0173776
AL596087.2	ENSG00000229588	lncRNA	1.299	1.003-1.683	0.0473552
AC073578.1	ENSG00000256209	lncRNA	1.312	1.012-1.701	0.0404148
SHF	ENSG00000138606	protein_coding	1.462	1.124-1.902	0.00460417
TRAV13-1	ENSG00000211788	TR_V_gene	0.759	0.585-0.984	0.0375728
TTC21B	ENSG00000123607	protein_coding	1.330	1.026-1.724	0.0311564
AL162231.2	ENSG00000230074	lncRNA	1.325	1.019-1.721	0.0354383
AC020907.5	ENSG00000279619	TEC	1.315	1.014-1.705	0.038775
AC073046.1	ENSG00000235499	lncRNA	1.338	1.033-1.734	0.0274496
NOL7	ENSG00000225921	protein_coding	0.586	0.451-0.762	6.81509e-05
NRG4	ENSG00000169752	protein_coding	0.747	0.576-0.970	0.0283728
RNU6-36P	ENSG00000206899	snRNA	0.755	0.582-0.980	0.034589
IL1B	ENSG00000125538	protein_coding	1.307	1.007-1.697	0.0442537
SNORD89	ENSG00000212283	snoRNA	1.401	1.081-1.814	0.0107424
KLHL36	ENSG00000135686	protein_coding	1.333	1.027-1.732	0.0310587
CDC14B	ENSG00000081377	protein_coding	1.376	1.061-1.784	0.0159346
SRGAP2B	ENSG00000196369	protein_coding	1.309	1.010-1.696	0.0418121
AL360270.3	ENSG00000273010	lncRNA	0.724	0.559-0.939	0.0148974
TRABD	ENSG00000170638	protein_coding	1.443	1.109-1.877	0.00624948
AL731577.2	ENSG00000249456	lncRNA	1.303	1.006-1.689	0.0451877
HSD17B2	ENSG00000086696	protein_coding	0.756	0.584-0.980	0.0347712
APOA5	ENSG00000110243	protein_coding	0.738	0.569-0.958	0.0222433
RNU6-90P	ENSG00000272337	snRNA	1.425	1.100-1.846	0.00735748
ILRUNP1	ENSG00000227513	processed_pseudogene	1.344	1.036-1.744	0.0261315
PTH1R	ENSG00000160801	protein_coding	1.432	1.105-1.855	0.00663708
UBE2FP3	ENSG00000233337	processed_pseudogene	0.768	0.592-0.996	0.0467394
FLNC	ENSG00000128591	protein_coding	1.421	1.094-1.847	0.00853041
CUX1	ENSG00000257923	protein_coding	1.610	1.240-2.090	0.000344769
AC104843.1	ENSG00000225416	processed_pseudogene	1.302	1.002-1.690	0.0479069
CTSS	ENSG00000163131	protein_coding	0.729	0.562-0.946	0.0174413
BANCR	ENSG00000278910	lncRNA	0.709	0.546-0.919	0.00945937
AC097658.1	ENSG00000228981	processed_pseudogene	1.360	1.049-1.765	0.0205084
JRK	ENSG00000234616	protein_coding	1.385	1.066-1.799	0.0148178
RPL21P41	ENSG00000214560	processed_pseudogene	1.461	1.125-1.896	0.00443709
ISG20	ENSG00000172183	protein_coding	0.589	0.453-0.765	7.50815e-05
MYO5A	ENSG00000197535	protein_coding	1.346	1.038-1.746	0.0250077
CYRIA	ENSG00000197872	protein_coding	1.318	1.016-1.711	0.0379357
CERK	ENSG00000100422	protein_coding	1.313	1.013-1.701	0.039728
ARHGDIG	ENSG00000242173	protein_coding	1.318	1.017-1.708	0.0368904
ANKZF1	ENSG00000163516	protein_coding	1.422	1.094-1.849	0.00843025
LOXL4	ENSG00000138131	protein_coding	1.499	1.154-1.947	0.00242182
KRT19P3	ENSG00000249681	processed_pseudogene	1.309	1.009-1.698	0.0426579
ITPR3	ENSG00000096433	protein_coding	1.338	1.032-1.736	0.0280053
SMUG1	ENSG00000123415	protein_coding	0.711	0.548-0.923	0.010511
LUNAR1	ENSG00000278090	lncRNA	0.704	0.543-0.913	0.00812944
GATA5	ENSG00000130700	protein_coding	1.335	1.030-1.730	0.0291859
AC121334.1	ENSG00000255991	processed_pseudogene	1.399	1.079-1.815	0.0113194
EIF4BP8	ENSG00000243918	processed_pseudogene	1.320	1.019-1.710	0.0352807
C2orf15	ENSG00000273045	protein_coding	0.758	0.585-0.983	0.0364123
AC005041.3	ENSG00000272183	lncRNA	1.359	1.049-1.760	0.0203548
AC110619.1	ENSG00000218416	lncRNA	1.550	1.195-2.011	0.000967189
RPL29P11	ENSG00000224858	processed_pseudogene	1.298	1.000-1.685	0.0495723
MIR548I1	ENSG00000221737	miRNA	1.322	1.020-1.713	0.0349522
CDC42BPG	ENSG00000171219	protein_coding	1.403	1.083-1.819	0.0104701
AL034417.1	ENSG00000232848	processed_pseudogene	1.353	1.042-1.756	0.0230575
RHPN2	ENSG00000131941	protein_coding	1.490	1.149-1.932	0.00262806
TCP1P3	ENSG00000256849	processed_pseudogene	1.604	1.235-2.082	0.000392252
PRKD2	ENSG00000105287	protein_coding	1.309	1.010-1.696	0.0416383
RXFP1	ENSG00000171509	protein_coding	0.624	0.481-0.811	0.000405332
HPCAL4	ENSG00000116983	protein_coding	1.315	1.015-1.703	0.0382644
NDST2	ENSG00000166507	protein_coding	1.335	1.029-1.731	0.0297552
RPS3AP7	ENSG00000229965	processed_pseudogene	1.458	1.121-1.898	0.00500365
AC020765.2	ENSG00000275441	lncRNA	0.682	0.526-0.885	0.00394059
SNAI1	ENSG00000124216	protein_coding	1.333	1.027-1.729	0.030702
AC027228.2	ENSG00000261762	lncRNA	0.738	0.569-0.957	0.021995
HOXA13	ENSG00000106031	protein_coding	1.300	1.003-1.684	0.0475898
CCDC28A	ENSG00000024862	protein_coding	1.360	1.049-1.764	0.0202672
AP003733.1	ENSG00000244176	processed_pseudogene	1.326	1.021-1.722	0.0343043
ATP5ME	ENSG00000169020	protein_coding	0.740	0.571-0.959	0.0225688
PEX5	ENSG00000139197	protein_coding	1.304	1.007-1.690	0.044489
ACOT11	ENSG00000162390	protein_coding	1.301	1.003-1.688	0.0477511
OSMR	ENSG00000145623	protein_coding	1.374	1.057-1.786	0.0174518
AC010618.1	ENSG00000243771	processed_pseudogene	1.419	1.093-1.841	0.00859398
PCDHB12	ENSG00000120328	protein_coding	0.760	0.586-0.986	0.0385385
POLL	ENSG00000166169	protein_coding	1.440	1.109-1.869	0.00623502
AL513175.1	ENSG00000226723	processed_pseudogene	1.365	1.053-1.768	0.018725
PLEKHH3	ENSG00000068137	protein_coding	1.378	1.063-1.786	0.0154071
ZBED6	ENSG00000257315	protein_coding	1.431	1.105-1.854	0.00659931
AC119677.1	ENSG00000229528	lncRNA	0.721	0.556-0.937	0.014258
TYMSOS	ENSG00000176912	lncRNA	0.689	0.531-0.893	0.00494671
SCN1B	ENSG00000105711	protein_coding	1.320	1.019-1.710	0.0354575
ANO7	ENSG00000146205	protein_coding	1.314	1.013-1.703	0.0394532
MUC21	ENSG00000204544	protein_coding	1.383	1.067-1.794	0.0144065
AL357673.1	ENSG00000256407	protein_coding	0.761	0.588-0.986	0.0390231
BTN1A1	ENSG00000124557	protein_coding	0.770	0.594-0.998	0.0482455
BDKRB2	ENSG00000168398	protein_coding	1.327	1.024-1.720	0.0323584
AC011933.3	ENSG00000265342	lncRNA	0.685	0.527-0.889	0.00454379
AC008739.5	ENSG00000279404	TEC	0.744	0.573-0.967	0.026766
MITF	ENSG00000187098	protein_coding	1.476	1.137-1.915	0.00344091
C2orf16	ENSG00000221843	protein_coding	1.404	1.081-1.822	0.0108433
RPL7P50	ENSG00000268785	processed_pseudogene	1.307	1.009-1.693	0.0424974
ELF3	ENSG00000163435	protein_coding	1.368	1.054-1.775	0.0186458
RPL13AP7	ENSG00000213885	transcribed_processed_pseudogene	1.343	1.036-1.741	0.0258092
TBP	ENSG00000112592	protein_coding	1.521	1.173-1.973	0.0015845
GUSBP9	ENSG00000215630	unprocessed_pseudogene	1.310	1.011-1.698	0.0413856
THEMIS2	ENSG00000130775	protein_coding	1.480	1.139-1.923	0.00335779
RN7SL221P	ENSG00000239472	misc_RNA	0.729	0.563-0.944	0.0166268
KCNA3	ENSG00000177272	protein_coding	0.733	0.564-0.951	0.0196146
ARVCF	ENSG00000099889	protein_coding	1.347	1.040-1.745	0.0242103
AL732292.2	ENSG00000273416	lncRNA	0.723	0.557-0.939	0.0149274
CLCN6	ENSG00000011021	protein_coding	1.391	1.072-1.805	0.0129374
RIN2	ENSG00000132669	protein_coding	1.391	1.071-1.808	0.0134994
ZNF503-AS2	ENSG00000237149	lncRNA	0.735	0.567-0.953	0.0203564
TRAC	ENSG00000277734	TR_C_gene	0.724	0.558-0.940	0.0153231
ETV5-AS1	ENSG00000234197	lncRNA	1.347	1.040-1.746	0.0241353
JAK1	ENSG00000162434	protein_coding	1.430	1.102-1.856	0.00707998
AL391832.3	ENSG00000258082	lncRNA	1.625	1.248-2.117	0.000311963
CA1	ENSG00000133742	protein_coding	1.364	1.050-1.772	0.0202286
DNAJB6P2	ENSG00000251203	processed_pseudogene	1.509	1.164-1.958	0.00191788
ANO6	ENSG00000177119	protein_coding	1.363	1.051-1.768	0.0194372
AC092798.1	ENSG00000213872	processed_pseudogene	1.418	1.092-1.841	0.00880105
LINC02362	ENSG00000249096	lncRNA	0.733	0.564-0.952	0.0200331
AC139099.1	ENSG00000262094	lncRNA	0.749	0.578-0.971	0.0291381
CDKL4	ENSG00000205111	protein_coding	0.733	0.565-0.952	0.0196662
KRT78	ENSG00000170423	protein_coding	0.761	0.587-0.987	0.0393376
ZNF106	ENSG00000103994	protein_coding	1.314	1.013-1.703	0.039596
LMTK3	ENSG00000142235	protein_coding	1.377	1.061-1.786	0.0161354
RPL35P5	ENSG00000225573	processed_pseudogene	1.306	1.006-1.697	0.0452187
RPL10P1	ENSG00000217026	processed_pseudogene	1.365	1.051-1.773	0.0196361
RNF216	ENSG00000011275	protein_coding	1.419	1.095-1.840	0.00818942
SULT1A2	ENSG00000197165	protein_coding	0.756	0.584-0.980	0.0346694
IDUA	ENSG00000127415	protein_coding	1.490	1.148-1.934	0.00273509
ACTBP6	ENSG00000203413	processed_pseudogene	1.577	1.216-2.046	0.000590072
TCTN3	ENSG00000119977	protein_coding	1.309	1.010-1.696	0.0415605
CALML3-AS1	ENSG00000205488	lncRNA	1.398	1.078-1.814	0.0115029
NOL4L	ENSG00000197183	protein_coding	1.297	1.001-1.680	0.0492392
MBOAT7	ENSG00000125505	protein_coding	1.401	1.081-1.816	0.0107238
STX12	ENSG00000117758	protein_coding	1.379	1.061-1.793	0.0163358
OR7E128P	ENSG00000228915	unprocessed_pseudogene	0.763	0.588-0.989	0.0410187
EXOSC4	ENSG00000178896	protein_coding	0.719	0.555-0.931	0.0125008
AMZ1	ENSG00000174945	protein_coding	1.457	1.124-1.890	0.00449085
JUNB	ENSG00000171223	protein_coding	1.536	1.181-1.996	0.00136565
CD8A	ENSG00000153563	protein_coding	0.739	0.569-0.958	0.0226675
RPL23	ENSG00000125691	protein_coding	1.327	1.023-1.723	0.0333522
POLDIP2	ENSG00000004142	protein_coding	1.315	1.014-1.706	0.0387243
PODNL1	ENSG00000132000	protein_coding	1.400	1.080-1.815	0.01102
AL049569.1	ENSG00000226526	lncRNA	1.420	1.096-1.841	0.00800249
FXYD5	ENSG00000089327	protein_coding	1.527	1.177-1.981	0.00143674
RXYLT1-AS1	ENSG00000255850	lncRNA	1.323	1.020-1.716	0.034606
5_8S_rRNA	ENSG00000277739	rRNA	1.301	1.004-1.686	0.0464584
EPHA2	ENSG00000142627	protein_coding	1.411	1.087-1.832	0.00981681
AC015911.7	ENSG00000267369	processed_pseudogene	0.740	0.570-0.961	0.0239377
AXDND1	ENSG00000162779	protein_coding	0.766	0.591-0.993	0.0440688
HSPA7	ENSG00000225217	unprocessed_pseudogene	1.326	1.022-1.720	0.0333706
STAT4	ENSG00000138378	protein_coding	0.738	0.568-0.957	0.0222107
SNRPA1	ENSG00000131876	protein_coding	0.690	0.531-0.896	0.00536327
DDX27	ENSG00000124228	protein_coding	1.318	1.017-1.707	0.0366585
FBXL20	ENSG00000108306	protein_coding	1.480	1.140-1.921	0.00325136
RPS4XP13	ENSG00000240371	processed_pseudogene	1.410	1.085-1.832	0.010127
TOR1B	ENSG00000136816	protein_coding	1.317	1.016-1.709	0.0378765
AC006111.2	ENSG00000263235	lncRNA	0.769	0.592-0.999	0.0491998
AC080038.1	ENSG00000274565	lncRNA	1.344	1.037-1.741	0.0252572
PLA2G2D	ENSG00000117215	protein_coding	0.740	0.570-0.962	0.0245027
EPB41L1	ENSG00000088367	protein_coding	1.604	1.235-2.084	0.000393926
LY6H	ENSG00000176956	protein_coding	1.450	1.117-1.884	0.00528842
AP000812.1	ENSG00000204971	lncRNA	1.341	1.035-1.739	0.0266037
BTF3P10	ENSG00000231120	processed_pseudogene	1.370	1.051-1.785	0.0198197
AJ006995.1	ENSG00000234083	lncRNA	0.744	0.574-0.964	0.0255377
AC118344.2	ENSG00000279759	TEC	1.307	1.009-1.692	0.042465
TRPV4	ENSG00000111199	protein_coding	1.510	1.164-1.959	0.00189659
NBPF10	ENSG00000271425	protein_coding	1.466	1.130-1.903	0.00400431
RHBDL1	ENSG00000103269	protein_coding	0.745	0.575-0.966	0.026581
RPS2P46	ENSG00000189343	processed_pseudogene	1.343	1.034-1.745	0.0269776
AC009245.1	ENSG00000230383	processed_pseudogene	1.307	1.008-1.694	0.0434828
RPL7AP34	ENSG00000213312	processed_pseudogene	1.389	1.070-1.803	0.0136259
ACSM3	ENSG00000005187	protein_coding	0.762	0.588-0.987	0.0394335
ZMYM5	ENSG00000132950	protein_coding	1.344	1.037-1.742	0.0256411
ABHD2	ENSG00000140526	protein_coding	1.423	1.098-1.846	0.00774642
GRAMD4	ENSG00000075240	protein_coding	1.455	1.123-1.886	0.00457507
KRT18P68	ENSG00000213100	processed_pseudogene	1.506	1.158-1.957	0.00221206
TRAV4	ENSG00000211778	TR_V_gene	0.732	0.564-0.950	0.0192131
POM121	ENSG00000196313	protein_coding	1.380	1.064-1.789	0.0150445
C19orf25	ENSG00000119559	protein_coding	1.304	1.003-1.694	0.0473075
ILK	ENSG00000166333	protein_coding	1.369	1.055-1.776	0.0182102
ANXA6	ENSG00000197043	protein_coding	1.350	1.041-1.752	0.0237421
IGLC2	ENSG00000211677	IG_C_gene	0.763	0.588-0.990	0.0416793
AC007389.1	ENSG00000204929	lncRNA	0.728	0.562-0.944	0.0164447
CYP4F22	ENSG00000171954	protein_coding	1.310	1.011-1.697	0.0413019
AC141930.1	ENSG00000228613	lncRNA	1.306	1.007-1.693	0.0440522
WNT11	ENSG00000085741	protein_coding	1.329	1.025-1.724	0.0319136
MYO9A	ENSG00000066933	protein_coding	1.359	1.047-1.764	0.0212476
MCFD2	ENSG00000180398	protein_coding	1.379	1.064-1.786	0.0151682
OGA	ENSG00000198408	protein_coding	1.412	1.090-1.830	0.00909567
SLC8B1	ENSG00000089060	protein_coding	1.297	1.001-1.680	0.0494585
LINC02207	ENSG00000258476	lncRNA	1.346	1.039-1.744	0.0246309
MCEMP1	ENSG00000183019	protein_coding	1.301	1.003-1.688	0.0476423
WWP1	ENSG00000123124	protein_coding	1.395	1.076-1.809	0.0119743
ELMO3	ENSG00000102890	protein_coding	1.311	1.011-1.700	0.0411479
SPSB1	ENSG00000171621	protein_coding	1.301	1.002-1.690	0.0480072
ICOSLG	ENSG00000160223	protein_coding	1.424	1.096-1.852	0.00821856
AL136982.1	ENSG00000151303	lncRNA	1.370	1.058-1.775	0.0170538
AC241377.3	ENSG00000281741	TEC	0.768	0.593-0.996	0.0466033
RPL23AP2	ENSG00000225067	processed_pseudogene	1.420	1.094-1.845	0.00853714
SLC17A7	ENSG00000104888	protein_coding	1.491	1.150-1.933	0.00255913
BACH2	ENSG00000112182	protein_coding	1.313	1.013-1.701	0.0396217
ZSCAN29	ENSG00000140265	protein_coding	1.441	1.110-1.870	0.00600515
DSCC1	ENSG00000136982	protein_coding	0.748	0.577-0.970	0.028451
PRG2	ENSG00000186652	protein_coding	1.309	1.009-1.698	0.0423387
BHLHE40	ENSG00000134107	protein_coding	1.379	1.061-1.794	0.0164567
KRT8P18	ENSG00000228767	processed_pseudogene	1.351	1.043-1.750	0.0226712
SVIL	ENSG00000197321	protein_coding	1.418	1.094-1.839	0.00838661
ANP32D	ENSG00000139223	protein_coding	1.350	1.041-1.751	0.0235592
PRR5	ENSG00000186654	protein_coding	1.378	1.063-1.786	0.0154218
RPL5P35	ENSG00000214727	unprocessed_pseudogene	1.483	1.142-1.924	0.0030986
AC016773.1	ENSG00000207009	misc_RNA	1.312	1.013-1.700	0.0398429
RPL5P29	ENSG00000242208	processed_pseudogene	1.349	1.037-1.755	0.0255675
NDUFA6-DT	ENSG00000237037	lncRNA	1.313	1.013-1.702	0.0398218
MRPL14	ENSG00000180992	protein_coding	0.705	0.544-0.915	0.00849391
AL592114.1	ENSG00000219133	processed_pseudogene	1.422	1.094-1.850	0.00862549
Z97653.1	ENSG00000259840	lncRNA	1.359	1.048-1.763	0.0206445
MIR5094	ENSG00000264966	miRNA	0.725	0.559-0.941	0.0155661
FBXO17	ENSG00000269190	protein_coding	1.304	1.006-1.690	0.0451258
TSSK1A	ENSG00000231086	unitary_pseudogene	0.715	0.551-0.928	0.0116734
MYO16-AS1	ENSG00000236242	lncRNA	1.341	1.034-1.740	0.026827
PELO	ENSG00000152684	protein_coding	1.329	1.020-1.730	0.0350036
AL353593.1	ENSG00000269934	lncRNA	1.382	1.066-1.792	0.0147154
RAMP1	ENSG00000132329	protein_coding	1.413	1.090-1.833	0.00909608
RNU4ATAC11P	ENSG00000251748	snRNA	0.725	0.560-0.940	0.0149991
CACYBP	ENSG00000116161	protein_coding	0.739	0.570-0.959	0.0227346
AC091152.1	ENSG00000240305	processed_pseudogene	1.415	1.092-1.832	0.00864087
SMAD7	ENSG00000101665	protein_coding	1.312	1.011-1.703	0.0414548
NR1D1	ENSG00000126368	protein_coding	1.391	1.071-1.807	0.0133868
Metazoa_SRP	ENSG00000274799	misc_RNA	0.737	0.568-0.956	0.021673
AC093323.1	ENSG00000170846	protein_coding	0.749	0.577-0.971	0.0291698
AP001094.3	ENSG00000266149	lncRNA	0.677	0.521-0.879	0.00336742
AC083880.1	ENSG00000273391	lncRNA	0.628	0.484-0.816	0.000482257
IDO1	ENSG00000131203	protein_coding	0.716	0.553-0.928	0.0116944
MT-CO2	ENSG00000198712	protein_coding	0.693	0.533-0.901	0.00613016
AL121574.1	ENSG00000225945	lncRNA	0.685	0.528-0.889	0.00439861
LINC02594	ENSG00000267440	lncRNA	0.735	0.567-0.952	0.0198478
RPL7AP11	ENSG00000242445	processed_pseudogene	1.409	1.087-1.826	0.00965053
SHLD2P2	ENSG00000259096	processed_pseudogene	1.338	1.033-1.733	0.0276019
KAT6A	ENSG00000083168	protein_coding	1.308	1.007-1.698	0.0443315
LINC01235	ENSG00000270547	lncRNA	1.318	1.017-1.708	0.0367488
RPL7P52	ENSG00000228599	processed_pseudogene	1.408	1.085-1.827	0.0101708
KIAA0319	ENSG00000137261	protein_coding	0.685	0.528-0.889	0.00442711
LINC01556	ENSG00000204709	lncRNA	0.671	0.517-0.870	0.00263287
ZNF429	ENSG00000197013	protein_coding	0.664	0.511-0.861	0.00207314
FAM110A	ENSG00000125898	protein_coding	1.307	1.006-1.697	0.044627
PDCD1LG2	ENSG00000197646	protein_coding	0.767	0.590-0.996	0.0467158
LAX1	ENSG00000122188	protein_coding	0.766	0.590-0.994	0.044579
ZBP1	ENSG00000124256	protein_coding	0.745	0.574-0.967	0.0266849
AC006971.1	ENSG00000218586	processed_pseudogene	1.309	1.010-1.695	0.0415289
SOCS3	ENSG00000184557	protein_coding	1.388	1.065-1.808	0.0151642
SMARCE1	ENSG00000073584	protein_coding	1.342	1.034-1.742	0.0271372
C17orf100	ENSG00000256806	protein_coding	0.742	0.573-0.961	0.0239534
EGFLAM	ENSG00000164318	protein_coding	0.756	0.582-0.982	0.0359812
ELL	ENSG00000105656	protein_coding	1.346	1.039-1.744	0.0244883
RPL23P8	ENSG00000219451	processed_pseudogene	1.427	1.098-1.855	0.00792091
AHRR	ENSG00000063438	protein_coding	1.732	1.330-2.257	4.67453e-05
C5orf15	ENSG00000113583	protein_coding	1.299	1.002-1.683	0.0482565
Z97653.2	ENSG00000279255	TEC	1.362	1.050-1.767	0.0199728
ARMH3	ENSG00000120029	protein_coding	1.407	1.084-1.826	0.0102356
JADE2	ENSG00000043143	protein_coding	1.526	1.172-1.985	0.00167626
PLXNB2	ENSG00000196576	protein_coding	1.514	1.166-1.966	0.00183676
PRDX4	ENSG00000123131	protein_coding	0.745	0.575-0.966	0.0263281
TRBV7-7	ENSG00000253291	TR_V_gene	0.685	0.528-0.889	0.00443969
TCHH	ENSG00000159450	protein_coding	1.545	1.191-2.004	0.00105383
SFXN3	ENSG00000107819	protein_coding	1.488	1.147-1.931	0.00276427
RN7SKP8	ENSG00000222969	misc_RNA	1.365	1.054-1.769	0.0185138
GSK3B	ENSG00000082701	protein_coding	1.305	1.007-1.691	0.0437775
RIPK4	ENSG00000183421	protein_coding	1.669	1.282-2.172	0.000140708
DHRS7	ENSG00000100612	protein_coding	1.342	1.035-1.740	0.0263371
ADAMTS1	ENSG00000154734	protein_coding	1.365	1.053-1.770	0.0187372
LINGO3	ENSG00000220008	protein_coding	1.371	1.056-1.779	0.017746
TRBC2	ENSG00000211772	TR_C_gene	0.711	0.547-0.923	0.010411
TRAK1	ENSG00000182606	protein_coding	1.318	1.017-1.709	0.0371604
KIF26A	ENSG00000066735	protein_coding	1.305	1.007-1.691	0.0440113
ACTG1P20	ENSG00000241547	processed_pseudogene	1.360	1.048-1.763	0.0205287
AC011912.1	ENSG00000279145	lncRNA	1.496	1.150-1.945	0.00264965
SNORD15B	ENSG00000207445	snoRNA	1.352	1.043-1.752	0.0227781
AL713998.1	ENSG00000227706	lncRNA	1.472	1.134-1.910	0.00363579
NUFIP2	ENSG00000108256	protein_coding	1.343	1.035-1.742	0.0265565
DMAC2	ENSG00000105341	protein_coding	1.472	1.134-1.912	0.00373123
ZNF165	ENSG00000197279	protein_coding	0.702	0.542-0.910	0.00749082
AC253576.2	ENSG00000275426	lncRNA	0.763	0.589-0.990	0.0419405
AC010326.2	ENSG00000269476	protein_coding	1.467	1.131-1.902	0.00386611
BMPR1B-DT	ENSG00000249599	lncRNA	0.672	0.518-0.871	0.0026715
H2BC15	ENSG00000233822	protein_coding	0.762	0.588-0.987	0.0397585
AC018647.1	ENSG00000227544	lncRNA	0.636	0.490-0.825	0.000662862
ZDHHC9	ENSG00000188706	protein_coding	1.324	1.022-1.716	0.0337812
BCL2L14	ENSG00000121380	protein_coding	0.704	0.543-0.914	0.00832569
AC133041.1	ENSG00000272710	transcribed_unprocessed_pseudogene	0.725	0.559-0.939	0.0150171
HPF1	ENSG00000056050	protein_coding	0.712	0.549-0.922	0.0101609
CXorf65	ENSG00000204165	protein_coding	0.683	0.527-0.886	0.00405891
TMEM127	ENSG00000135956	protein_coding	1.373	1.057-1.785	0.0177071
FBXO30	ENSG00000118496	protein_coding	1.316	1.014-1.707	0.0388415
AC243654.3	ENSG00000276054	lncRNA	1.326	1.021-1.722	0.0342782
TFE3	ENSG00000068323	protein_coding	1.398	1.079-1.813	0.0113022
SUPT5H	ENSG00000196235	protein_coding	1.354	1.046-1.754	0.0216045
AC093525.6	ENSG00000261613	lncRNA	0.690	0.532-0.897	0.00546882
MAP2K3	ENSG00000034152	protein_coding	1.377	1.062-1.786	0.0157701
PTGER3	ENSG00000050628	protein_coding	1.349	1.041-1.750	0.0237712
TPT1P4	ENSG00000217027	processed_pseudogene	1.370	1.055-1.778	0.0180679
ITPRIP	ENSG00000148841	protein_coding	1.312	1.013-1.701	0.0398912
LAPTM4BP2	ENSG00000271266	processed_pseudogene	1.314	1.013-1.704	0.0394269
AL356515.1	ENSG00000276527	lncRNA	1.382	1.067-1.791	0.0142751
SIGMAR1	ENSG00000147955	protein_coding	0.764	0.590-0.990	0.041418
FOXP3	ENSG00000049768	protein_coding	0.721	0.556-0.936	0.0140092
OSGIN2	ENSG00000164823	protein_coding	1.302	1.005-1.688	0.0460505
KRT18P25	ENSG00000249064	processed_pseudogene	1.470	1.133-1.907	0.00373014
HEATR5B	ENSG00000008869	protein_coding	1.342	1.035-1.740	0.0262431
AC005034.5	ENSG00000271452	lncRNA	1.298	1.001-1.682	0.0493311
LINC01659	ENSG00000234928	lncRNA	0.739	0.570-0.958	0.0222988
PCNPP5	ENSG00000177197	processed_pseudogene	1.306	1.007-1.694	0.0445181
AL158801.4	ENSG00000271180	processed_pseudogene	0.758	0.585-0.983	0.0365094
HDAC5	ENSG00000108840	protein_coding	1.317	1.014-1.711	0.0389999
AC096720.1	ENSG00000270257	processed_pseudogene	0.745	0.573-0.967	0.027079
LINC01127	ENSG00000281162	lncRNA	1.385	1.066-1.798	0.0147038
RPS3P6	ENSG00000213363	processed_pseudogene	1.386	1.068-1.799	0.014189
ZFP36L1	ENSG00000185650	protein_coding	1.550	1.192-2.017	0.00107899
GALNT9	ENSG00000182870	protein_coding	1.324	1.020-1.720	0.0349484
AL512791.2	ENSG00000275198	lncRNA	0.715	0.551-0.929	0.0120685
AC069120.1	ENSG00000253361	lncRNA	0.768	0.592-0.995	0.0460898
BLCAP	ENSG00000166619	protein_coding	1.458	1.124-1.892	0.00451204
MICU2	ENSG00000165487	protein_coding	1.482	1.142-1.923	0.00312012
KRT6C	ENSG00000170465	protein_coding	1.359	1.048-1.762	0.0207042
ZNF702P	ENSG00000242779	transcribed_processed_pseudogene	0.695	0.536-0.901	0.00603534
CPS1	ENSG00000021826	protein_coding	1.402	1.081-1.818	0.0108308
RPL7P32	ENSG00000231006	processed_pseudogene	1.382	1.066-1.792	0.0147448
AC004847.1	ENSG00000260997	lncRNA	0.769	0.593-0.997	0.0471068
CACNA2D4	ENSG00000151062	protein_coding	1.409	1.086-1.827	0.00972385
UST	ENSG00000111962	protein_coding	1.395	1.075-1.811	0.0122662
RPS4XP14	ENSG00000243663	processed_pseudogene	1.374	1.060-1.783	0.0165345
CTNS	ENSG00000040531	protein_coding	1.311	1.012-1.699	0.0405621
VKORC1L1	ENSG00000196715	protein_coding	1.341	1.035-1.738	0.0263226
PFKFB2	ENSG00000123836	protein_coding	1.392	1.072-1.808	0.0129956
PCNX1	ENSG00000100731	protein_coding	1.461	1.125-1.896	0.0044318
SNORA49	ENSG00000208892	snoRNA	1.299	1.003-1.683	0.0474289
RPL32P3	ENSG00000251474	transcribed_unprocessed_pseudogene	1.329	1.024-1.723	0.032239
PLAAT2	ENSG00000133328	protein_coding	0.744	0.574-0.965	0.025572
AL358072.1	ENSG00000271427	lncRNA	0.726	0.560-0.942	0.0159898
PBX2	ENSG00000204304	protein_coding	0.765	0.590-0.993	0.0439614
KANK3	ENSG00000186994	protein_coding	1.325	1.022-1.718	0.0335506
AC015911.3	ENSG00000267074	lncRNA	0.706	0.544-0.916	0.00886328
SLC12A1	ENSG00000074803	protein_coding	0.711	0.548-0.923	0.0103061
UBE2G2	ENSG00000184787	protein_coding	1.377	1.062-1.785	0.0157348
MAGOHB	ENSG00000111196	protein_coding	0.548	0.419-0.717	1.16536e-05
AL391845.1	ENSG00000226969	lncRNA	0.753	0.581-0.976	0.0321519
TRAV22	ENSG00000211802	TR_V_gene	0.750	0.577-0.974	0.0306815
CALM1P1	ENSG00000223467	processed_pseudogene	0.766	0.591-0.993	0.0441944
AC025287.2	ENSG00000276408	lncRNA	0.751	0.579-0.974	0.0306291
AL590729.1	ENSG00000237934	lncRNA	1.307	1.009-1.694	0.042965
YAE1	ENSG00000241127	protein_coding	0.723	0.557-0.937	0.0143812
NR1D2	ENSG00000174738	protein_coding	1.310	1.010-1.699	0.0415058
SCX	ENSG00000260428	protein_coding	1.323	1.017-1.720	0.0367641
MIR26A2	ENSG00000207789	miRNA	1.464	1.130-1.897	0.00392634
SPRED3	ENSG00000188766	protein_coding	1.462	1.126-1.899	0.00438081
AC012236.1	ENSG00000259772	lncRNA	0.741	0.571-0.962	0.0244552
PTTG1IP	ENSG00000183255	protein_coding	1.405	1.081-1.825	0.0109635
ZNF487	ENSG00000243660	protein_coding	0.733	0.565-0.949	0.0186639
TCF20	ENSG00000100207	protein_coding	1.370	1.057-1.775	0.0172744
LINC01483	ENSG00000227517	lncRNA	0.663	0.511-0.861	0.00201244
PCNX3	ENSG00000197136	protein_coding	1.411	1.086-1.832	0.00984897
PCDHB13	ENSG00000187372	protein_coding	0.767	0.592-0.995	0.0460507
PCF11	ENSG00000165494	protein_coding	1.347	1.038-1.749	0.0251769
TXNP6	ENSG00000234036	processed_pseudogene	1.393	1.075-1.806	0.0122162
CDA	ENSG00000158825	protein_coding	1.315	1.015-1.703	0.0381391
IGFL1	ENSG00000188293	protein_coding	1.311	1.010-1.700	0.0417821
LINC02313	ENSG00000258474	lncRNA	0.678	0.523-0.880	0.00344118
GBP1P1	ENSG00000225492	transcribed_unprocessed_pseudogene	0.602	0.463-0.782	0.000146217
M6PR	ENSG00000003056	protein_coding	1.365	1.053-1.771	0.0188072
RPS3AP16	ENSG00000243894	processed_pseudogene	1.314	1.013-1.705	0.0394472
AC009093.2	ENSG00000260517	lncRNA	1.335	1.029-1.732	0.0296568
MTMR1	ENSG00000063601	protein_coding	1.305	1.007-1.692	0.0444277
SRMS	ENSG00000125508	protein_coding	1.323	1.021-1.715	0.0341796
ERC1	ENSG00000082805	protein_coding	1.333	1.028-1.728	0.03028
TAF13	ENSG00000197780	protein_coding	0.731	0.562-0.951	0.0194952
AC015871.4	ENSG00000279394	TEC	1.345	1.038-1.743	0.0250428
WASF2	ENSG00000158195	protein_coding	1.423	1.097-1.847	0.00787179
PCDHA7	ENSG00000204963	protein_coding	0.734	0.566-0.952	0.0196081
XPC	ENSG00000154767	protein_coding	1.409	1.083-1.832	0.0105321
PREB	ENSG00000138073	protein_coding	0.697	0.537-0.905	0.00672306
LRRC4B	ENSG00000131409	protein_coding	1.427	1.101-1.850	0.00723237
IGLV9-49	ENSG00000223350	IG_V_gene	0.737	0.567-0.957	0.0221645
B4GALT7	ENSG00000027847	protein_coding	1.304	1.004-1.693	0.0463381
SLC46A2	ENSG00000119457	protein_coding	1.325	1.020-1.721	0.034884
DLG5	ENSG00000151208	protein_coding	1.332	1.027-1.727	0.0306164
PDE1B	ENSG00000123360	protein_coding	1.306	1.007-1.694	0.043902
PCNT	ENSG00000160299	protein_coding	1.374	1.060-1.780	0.0163591
GOLM2	ENSG00000166734	protein_coding	1.337	1.031-1.736	0.0286963
AC108704.1	ENSG00000274695	lncRNA	0.761	0.587-0.988	0.0403265
KDM2A	ENSG00000173120	protein_coding	1.576	1.212-2.050	0.000693676
NSA2P2	ENSG00000258357	processed_pseudogene	1.351	1.043-1.749	0.0228652
CICP4	ENSG00000232852	processed_pseudogene	1.441	1.112-1.868	0.00580323
RPSAP14	ENSG00000233984	processed_pseudogene	1.318	1.017-1.709	0.0365892
PHC1P1	ENSG00000179899	processed_pseudogene	1.308	1.009-1.695	0.0425689
ZNF638	ENSG00000075292	protein_coding	1.346	1.039-1.745	0.0245162
FSTL3	ENSG00000070404	protein_coding	1.452	1.117-1.887	0.00530986
USP32P1	ENSG00000188933	transcribed_unprocessed_pseudogene	0.751	0.579-0.974	0.0306378
MATK	ENSG00000007264	protein_coding	1.411	1.085-1.834	0.0101086
DISP2	ENSG00000140323	protein_coding	1.312	1.013-1.699	0.0398151
AL592295.1	ENSG00000215840	processed_pseudogene	1.355	1.045-1.757	0.0221209
RN7SL368P	ENSG00000239948	misc_RNA	1.319	1.018-1.709	0.0358819
MIOS	ENSG00000164654	protein_coding	1.420	1.095-1.841	0.00810697
IFI35	ENSG00000068079	protein_coding	0.742	0.572-0.964	0.0252459
AL356488.2	ENSG00000270066	lncRNA	0.748	0.576-0.971	0.029266
BCL2L11	ENSG00000153094	protein_coding	1.319	1.016-1.712	0.0372926
DLGAP1	ENSG00000170579	protein_coding	0.725	0.559-0.940	0.0154078
AC113189.4	ENSG00000272884	lncRNA	1.386	1.069-1.797	0.0136498
PLEKHG3	ENSG00000126822	protein_coding	1.328	1.025-1.722	0.0320254
LAMP1	ENSG00000185896	protein_coding	1.354	1.044-1.757	0.0224435
FLNB	ENSG00000136068	protein_coding	1.416	1.091-1.838	0.00884128
MACO1	ENSG00000204178	protein_coding	1.316	1.015-1.706	0.0383225
CD38	ENSG00000004468	protein_coding	0.616	0.474-0.802	0.000313939
TPRKB	ENSG00000144034	protein_coding	0.771	0.595-1.000	0.0499747
EXOC6B	ENSG00000144036	protein_coding	1.487	1.147-1.928	0.00276511
ANKRD13A	ENSG00000076513	protein_coding	1.691	1.303-2.196	8.0124e-05
AL078604.1	ENSG00000216480	processed_pseudogene	1.452	1.117-1.888	0.00530656
HDAC1	ENSG00000116478	protein_coding	1.349	1.041-1.748	0.0233456
AL109615.3	ENSG00000237686	lncRNA	0.634	0.488-0.822	0.000605252
KAT7	ENSG00000136504	protein_coding	1.484	1.143-1.926	0.00301
LINC01637	ENSG00000237476	lncRNA	1.341	1.034-1.739	0.0269232
AL031775.1	ENSG00000272345	lncRNA	0.727	0.561-0.942	0.0160328
PDZD11	ENSG00000120509	protein_coding	0.752	0.580-0.974	0.0309208
VNN1	ENSG00000112299	protein_coding	1.423	1.096-1.846	0.0080322
KPTN	ENSG00000118162	protein_coding	1.308	1.009-1.695	0.0423944
PACSIN3	ENSG00000165912	protein_coding	0.735	0.567-0.952	0.0198859
AC105020.3	ENSG00000260235	lncRNA	1.335	1.029-1.732	0.0295948
RBX1	ENSG00000100387	protein_coding	0.725	0.560-0.939	0.0149134
PELI2	ENSG00000139946	protein_coding	1.345	1.038-1.743	0.0250188
AKAP12	ENSG00000131016	protein_coding	1.387	1.070-1.798	0.0135223
DHX29	ENSG00000067248	protein_coding	1.374	1.059-1.781	0.0167138
PIANP	ENSG00000139200	protein_coding	1.357	1.046-1.760	0.0216965
HAL	ENSG00000084110	protein_coding	1.308	1.009-1.695	0.0422495
ENPP7	ENSG00000182156	protein_coding	0.729	0.562-0.945	0.0170708
AL391840.1	ENSG00000231533	lncRNA	0.767	0.592-0.993	0.0438205
GIT2	ENSG00000139436	protein_coding	1.369	1.056-1.775	0.0177545
VPS29	ENSG00000111237	protein_coding	0.753	0.580-0.977	0.0328431
AP001350.2	ENSG00000280010	TEC	0.762	0.587-0.988	0.0399397
PLA2R1	ENSG00000153246	protein_coding	1.325	1.023-1.716	0.0329889
CR1L	ENSG00000197721	protein_coding	0.720	0.556-0.934	0.0132584
RPL3P2	ENSG00000227939	processed_pseudogene	1.320	1.018-1.713	0.0363037
ZFHX4-AS1	ENSG00000253661	lncRNA	1.303	1.005-1.688	0.045589
AP006623.1	ENSG00000250397	lncRNA	1.302	1.005-1.687	0.0456062
AC007823.1	ENSG00000260743	lncRNA	0.757	0.584-0.981	0.0350009
CD79A	ENSG00000105369	protein_coding	0.710	0.546-0.923	0.010422
AL139095.1	ENSG00000219375	processed_pseudogene	1.339	1.031-1.738	0.0284952
HMGN5	ENSG00000198157	protein_coding	0.652	0.502-0.847	0.00135848
ANAPC13	ENSG00000129055	protein_coding	0.744	0.574-0.965	0.0257778
CD3E	ENSG00000198851	protein_coding	0.740	0.570-0.960	0.0233087
FLOT1	ENSG00000137312	protein_coding	0.691	0.533-0.896	0.00535661
TAX1BP3	ENSG00000213977	protein_coding	0.701	0.540-0.911	0.00785354
AC010768.3	ENSG00000255106	processed_pseudogene	1.361	1.049-1.764	0.0201783
ACSL3-AS1	ENSG00000234193	lncRNA	0.729	0.561-0.946	0.0173702
MINK1	ENSG00000141503	protein_coding	1.307	1.008-1.694	0.0431918
BRAF	ENSG00000157764	protein_coding	1.305	1.006-1.691	0.0445509
ZNF726	ENSG00000213967	protein_coding	0.723	0.557-0.939	0.0149723
ADCY7	ENSG00000121281	protein_coding	1.334	1.027-1.731	0.0305752
RPL23AP93	ENSG00000232873	processed_pseudogene	1.302	1.004-1.687	0.046361
ANGPT4	ENSG00000101280	protein_coding	1.454	1.120-1.887	0.00489871
ZNF221	ENSG00000159905	protein_coding	1.306	1.008-1.692	0.0435107
RPS3AP18	ENSG00000243417	processed_pseudogene	1.329	1.024-1.725	0.0322349
GRB7	ENSG00000141738	protein_coding	1.318	1.016-1.709	0.0372416
AC007637.1	ENSG00000256139	lncRNA	1.400	1.080-1.816	0.0111036
AGAP1	ENSG00000157985	protein_coding	1.468	1.128-1.911	0.0043298
AC138207.6	ENSG00000265798	transcribed_unprocessed_pseudogene	1.316	1.014-1.709	0.0387937
ZNF41	ENSG00000147124	protein_coding	1.368	1.055-1.775	0.018159
AC006965.1	ENSG00000224341	processed_pseudogene	1.320	1.018-1.712	0.0363285
CST2	ENSG00000170369	protein_coding	1.414	1.090-1.834	0.00906024
FNDC4	ENSG00000115226	protein_coding	1.310	1.010-1.698	0.0414742
IGFLR1	ENSG00000126246	protein_coding	0.655	0.505-0.851	0.00148765
RPL21P34	ENSG00000238180	processed_pseudogene	1.352	1.043-1.752	0.0227299
INTS9-AS1	ENSG00000254034	lncRNA	0.736	0.568-0.954	0.0207247
LMO7	ENSG00000136153	protein_coding	1.315	1.014-1.707	0.039197
SHPRH	ENSG00000146414	protein_coding	1.416	1.092-1.836	0.00869612
AC006299.1	ENSG00000246225	lncRNA	0.748	0.577-0.969	0.0279878
LPIN3	ENSG00000132793	protein_coding	1.433	1.104-1.861	0.00693826
INTS1	ENSG00000164880	protein_coding	1.330	1.026-1.724	0.0313808
STAU2	ENSG00000040341	protein_coding	1.304	1.005-1.692	0.0453993
H2AZP1	ENSG00000213440	processed_pseudogene	1.482	1.143-1.922	0.00300216
AC011461.1	ENSG00000267197	lncRNA	0.742	0.572-0.962	0.0243599
ST13P15	ENSG00000243759	processed_pseudogene	1.344	1.036-1.743	0.0259131
TMEM258	ENSG00000134825	protein_coding	0.748	0.576-0.970	0.028603
STAC2	ENSG00000141750	protein_coding	1.487	1.146-1.930	0.00284077
CSRNP1	ENSG00000144655	protein_coding	1.352	1.040-1.758	0.0243785
SRL	ENSG00000185739	protein_coding	1.419	1.095-1.839	0.00809505
SPOCK2	ENSG00000107742	protein_coding	1.452	1.121-1.882	0.00479979
PTDSS2	ENSG00000174915	protein_coding	1.300	1.002-1.685	0.0478659
TCIRG1	ENSG00000110719	protein_coding	1.388	1.070-1.801	0.0134781
PTK6	ENSG00000101213	protein_coding	1.317	1.016-1.707	0.0375147
DNAJC19P8	ENSG00000232793	processed_pseudogene	1.383	1.066-1.793	0.0144623
LEPR	ENSG00000116678	protein_coding	1.326	1.019-1.724	0.0355446
SH2D1A	ENSG00000183918	protein_coding	0.741	0.571-0.963	0.0247041
MIR6810	ENSG00000278524	miRNA	1.428	1.101-1.853	0.00725934
TLR5	ENSG00000187554	protein_coding	1.370	1.054-1.782	0.0188203
CCDC189	ENSG00000196118	protein_coding	0.746	0.576-0.967	0.0268555
PLEKHG4	ENSG00000196155	protein_coding	1.309	1.010-1.696	0.0414848
H3P10	ENSG00000229421	processed_pseudogene	1.446	1.115-1.875	0.00538451
WDR47	ENSG00000085433	protein_coding	1.338	1.031-1.735	0.0283459
AC138035.1	ENSG00000238035	lncRNA	1.476	1.137-1.915	0.00341034
UTP20	ENSG00000120800	protein_coding	1.409	1.087-1.827	0.00949291
HNRNPA1P28	ENSG00000230170	processed_pseudogene	1.377	1.062-1.786	0.0156714
TRAPPC2	ENSG00000196459	protein_coding	0.752	0.581-0.975	0.0313753
NDUFS5	ENSG00000168653	protein_coding	0.714	0.551-0.925	0.0106789
RPL36AP13	ENSG00000233747	processed_pseudogene	1.302	1.003-1.689	0.0472265
SLC22A3	ENSG00000146477	protein_coding	1.545	1.190-2.005	0.00108382
CNNM4	ENSG00000158158	protein_coding	1.484	1.141-1.930	0.00319877
CLTRN	ENSG00000147003	protein_coding	0.735	0.567-0.952	0.0198477
AC008750.1	ENSG00000254760	lncRNA	1.320	1.019-1.711	0.0355283
SSBP2	ENSG00000145687	protein_coding	1.442	1.108-1.875	0.00640795
LINC02777	ENSG00000232453	lncRNA	0.681	0.525-0.884	0.00394036
LAMA2	ENSG00000196569	protein_coding	1.325	1.022-1.718	0.0338522
YWHAZP3	ENSG00000229932	processed_pseudogene	1.359	1.048-1.763	0.0207334
CMTM5	ENSG00000166091	protein_coding	1.318	1.017-1.707	0.036748
CLLU1	ENSG00000257127	lncRNA	0.725	0.559-0.941	0.0156041
AC027097.2	ENSG00000267787	lncRNA	1.332	1.027-1.728	0.0306057
CASP5	ENSG00000137757	protein_coding	0.758	0.585-0.983	0.0364245
TRAV3	ENSG00000211777	TR_V_gene	0.736	0.567-0.954	0.0207404
THY1	ENSG00000154096	protein_coding	1.346	1.038-1.746	0.0251247
SCAT1	ENSG00000267123	lncRNA	1.403	1.080-1.822	0.0110834
TRDV1	ENSG00000211804	TR_V_gene	0.738	0.568-0.959	0.0229629
GBF1	ENSG00000107862	protein_coding	1.408	1.086-1.824	0.00970668
TFB1M	ENSG00000029639	protein_coding	1.425	1.098-1.849	0.00764436
YEATS4	ENSG00000127337	protein_coding	0.758	0.584-0.982	0.0360421
MIR6797	ENSG00000276926	miRNA	1.372	1.057-1.780	0.0173151
TSPEAR-AS1	ENSG00000235890	lncRNA	1.304	1.006-1.689	0.0449196
ZNF204P	ENSG00000204789	processed_pseudogene	0.762	0.588-0.988	0.040204
KLK3	ENSG00000142515	protein_coding	1.348	1.041-1.746	0.0237694
CAAP1	ENSG00000120159	protein_coding	0.703	0.542-0.911	0.0077135
CARD17	ENSG00000255221	protein_coding	0.729	0.562-0.945	0.0168607
AC055855.2	ENSG00000261318	lncRNA	0.767	0.591-0.993	0.0445101
MET	ENSG00000105976	protein_coding	1.387	1.070-1.798	0.0135544
RPS4XP17	ENSG00000244097	processed_pseudogene	1.433	1.105-1.859	0.00673915
AC099518.1	ENSG00000260430	lncRNA	1.322	1.020-1.715	0.0349188
SCARNA22	ENSG00000249784	scaRNA	0.764	0.589-0.991	0.0426646
NUFIP1	ENSG00000083635	protein_coding	1.337	1.032-1.733	0.0280082
CCR1	ENSG00000163823	protein_coding	0.759	0.584-0.986	0.038863
GDPD3	ENSG00000102886	protein_coding	1.312	1.011-1.701	0.0410174
NPFFR2	ENSG00000056291	protein_coding	1.346	1.037-1.748	0.0254256
TRAV23DV6	ENSG00000211803	TR_V_gene	0.718	0.553-0.932	0.012719
FABP5P3	ENSG00000241735	transcribed_processed_pseudogene	0.692	0.533-0.898	0.00566879
GALNT10	ENSG00000164574	protein_coding	1.523	1.171-1.981	0.00171287
MIDEAS	ENSG00000156030	protein_coding	1.554	1.196-2.021	0.000987839
PIP5K1C	ENSG00000186111	protein_coding	1.426	1.100-1.850	0.00743551
ATP11A	ENSG00000068650	protein_coding	1.527	1.176-1.983	0.00151142
AC022893.1	ENSG00000253636	lncRNA	1.298	1.001-1.683	0.0493042
EBPL	ENSG00000123179	protein_coding	1.406	1.083-1.825	0.0105205
BATF2	ENSG00000168062	protein_coding	0.624	0.479-0.812	0.000440223
AC132942.1	ENSG00000240898	processed_pseudogene	1.349	1.040-1.749	0.0239325
APOL4	ENSG00000100336	protein_coding	0.685	0.527-0.889	0.00440682
AC142086.6	ENSG00000277304	unprocessed_pseudogene	1.326	1.022-1.719	0.0334374
AC012513.3	ENSG00000279348	TEC	1.322	1.020-1.714	0.0350082
HCAR2	ENSG00000182782	protein_coding	1.403	1.081-1.820	0.0107692
EIF3G	ENSG00000130811	protein_coding	0.722	0.557-0.936	0.0140296
TRBV18	ENSG00000276557	TR_V_gene	0.735	0.566-0.954	0.020709
RPL10P6	ENSG00000230076	processed_pseudogene	1.346	1.038-1.747	0.0251608
ZCCHC24	ENSG00000165424	protein_coding	1.313	1.013-1.701	0.0395752
AC073592.8	ENSG00000280097	TEC	1.312	1.013-1.700	0.0399283
HSD17B11	ENSG00000198189	protein_coding	1.326	1.023-1.719	0.0330459
FMN1	ENSG00000248905	protein_coding	1.309	1.010-1.697	0.0417486
SLC1A6	ENSG00000105143	protein_coding	1.340	1.033-1.738	0.0273147
RAPGEF3	ENSG00000079337	protein_coding	1.378	1.063-1.786	0.0156161
RELL1	ENSG00000181826	protein_coding	1.332	1.026-1.728	0.0313067
AL596275.1	ENSG00000234080	processed_pseudogene	1.540	1.183-2.005	0.00132893
CBX3P4	ENSG00000256030	transcribed_processed_pseudogene	0.770	0.594-0.999	0.0490252
HAGLROS	ENSG00000226363	lncRNA	0.676	0.522-0.877	0.00318705
AC027104.1	ENSG00000260685	processed_pseudogene	0.737	0.569-0.955	0.0211619
SASH1	ENSG00000111961	protein_coding	1.531	1.179-1.989	0.00141756
AC046168.2	ENSG00000259420	lncRNA	0.756	0.582-0.982	0.0359817
CCDC9B	ENSG00000188549	protein_coding	1.445	1.114-1.876	0.00560422
H2AC12	ENSG00000274997	protein_coding	0.734	0.565-0.954	0.0207748
RPL7P59	ENSG00000225918	processed_pseudogene	1.363	1.052-1.768	0.0193366
AP002495.1	ENSG00000254469	protein_coding	0.726	0.560-0.942	0.0157796
EIF3L	ENSG00000100129	protein_coding	1.414	1.089-1.835	0.00937832
AC026150.4	ENSG00000270016	lncRNA	0.717	0.553-0.930	0.0122028
SSBP1	ENSG00000106028	protein_coding	0.695	0.536-0.902	0.00626581
RPL21P131	ENSG00000232429	processed_pseudogene	1.420	1.096-1.841	0.00800526
CXCL11	ENSG00000169248	protein_coding	0.614	0.472-0.798	0.000266161
SPTAN1	ENSG00000197694	protein_coding	1.301	1.004-1.685	0.046526
UQCC1	ENSG00000101019	protein_coding	1.368	1.055-1.774	0.0180222
LINC00402	ENSG00000235532	lncRNA	0.766	0.591-0.992	0.043631
PKNOX1	ENSG00000160199	protein_coding	1.427	1.099-1.854	0.00772992
NLRC5	ENSG00000140853	protein_coding	0.739	0.570-0.959	0.0226278
TP53BP1	ENSG00000067369	protein_coding	1.351	1.042-1.751	0.0229894
NPIPA1	ENSG00000183426	protein_coding	1.348	1.039-1.749	0.0247233
MPRIP	ENSG00000133030	protein_coding	1.304	1.007-1.689	0.0440236
FAM200B	ENSG00000237765	protein_coding	0.706	0.545-0.914	0.00828484
LCA5L	ENSG00000157578	protein_coding	0.767	0.592-0.995	0.0458179
AC007570.1	ENSG00000255655	lncRNA	1.363	1.052-1.766	0.0192742
STARD13	ENSG00000133121	protein_coding	1.490	1.145-1.938	0.00295954
FO393411.1	ENSG00000180211	processed_pseudogene	1.446	1.112-1.879	0.00587435
PSMA4	ENSG00000041357	protein_coding	0.718	0.552-0.933	0.0132479
AC006369.1	ENSG00000236213	lncRNA	0.753	0.581-0.976	0.0322216
MYPN	ENSG00000138347	protein_coding	0.711	0.547-0.923	0.0105089
AC131902.1	ENSG00000260484	lncRNA	0.685	0.527-0.890	0.00469126
RPL7AP2	ENSG00000241984	processed_pseudogene	1.328	1.024-1.724	0.0326279
APCDD1L-DT	ENSG00000231290	lncRNA	1.310	1.011-1.697	0.0410085
APC2	ENSG00000115266	protein_coding	1.459	1.124-1.895	0.00452963
VPS36	ENSG00000136100	protein_coding	1.380	1.065-1.789	0.0148529
WNT9A	ENSG00000143816	protein_coding	1.452	1.120-1.884	0.00494348
CCDC3	ENSG00000151468	protein_coding	1.309	1.010-1.697	0.0417441
TMC4	ENSG00000167608	protein_coding	1.414	1.088-1.839	0.00966885
VHL	ENSG00000134086	protein_coding	1.358	1.047-1.762	0.021315
IRF4	ENSG00000137265	protein_coding	0.736	0.567-0.956	0.0218335
RPL21P30	ENSG00000235937	processed_pseudogene	1.362	1.050-1.769	0.0201819
SLAMF7	ENSG00000026751	protein_coding	0.663	0.510-0.862	0.00213856
PHF12	ENSG00000109118	protein_coding	1.348	1.040-1.747	0.0240985
ALG11	ENSG00000253710	protein_coding	1.319	1.018-1.710	0.0362491
FAM172A	ENSG00000113391	protein_coding	1.433	1.101-1.864	0.0073861
ALOX5AP	ENSG00000132965	protein_coding	1.504	1.152-1.964	0.00269987
MFSD12	ENSG00000161091	protein_coding	1.360	1.049-1.764	0.0205093
MYO1D	ENSG00000176658	protein_coding	1.321	1.019-1.712	0.0355139
IPO7P1	ENSG00000232951	processed_pseudogene	1.383	1.067-1.792	0.0143627
AL021807.1	ENSG00000272468	lncRNA	0.759	0.586-0.984	0.0372269
DHRS4L2	ENSG00000187630	protein_coding	0.710	0.548-0.921	0.00982925
SLC27A4	ENSG00000167114	protein_coding	1.394	1.075-1.807	0.01217
LINC01857	ENSG00000224137	lncRNA	0.725	0.558-0.941	0.0157546
AL008726.1	ENSG00000271984	lncRNA	1.510	1.163-1.959	0.00194645
C1orf115	ENSG00000162817	protein_coding	0.709	0.547-0.919	0.00934174
ARHGAP19	ENSG00000213390	protein_coding	1.345	1.038-1.743	0.0249651
KLRC2	ENSG00000205809	protein_coding	0.754	0.582-0.977	0.0327071
MTDHP4	ENSG00000268535	processed_pseudogene	0.666	0.513-0.865	0.00229698
USP30-AS1	ENSG00000256262	lncRNA	0.671	0.516-0.872	0.00288917
NDUFA5	ENSG00000128609	protein_coding	0.767	0.592-0.993	0.0442922
LINC02585	ENSG00000228350	lncRNA	0.760	0.587-0.985	0.0382807
CKAP2	ENSG00000136108	protein_coding	1.417	1.093-1.837	0.00847981
PARD3	ENSG00000148498	protein_coding	1.306	1.008-1.693	0.0431262
EZH1	ENSG00000108799	protein_coding	1.333	1.028-1.729	0.0303829
WTAP	ENSG00000146457	protein_coding	1.650	1.270-2.143	0.000175695
ZDHHC19	ENSG00000163958	protein_coding	1.324	1.022-1.715	0.0333633
FAM87B	ENSG00000177757	lncRNA	1.352	1.041-1.756	0.023574
AL158047.1	ENSG00000235377	processed_pseudogene	1.370	1.057-1.777	0.017537
LINC00861	ENSG00000245164	lncRNA	0.679	0.523-0.881	0.00357418
MRPS31P5	ENSG00000243406	transcribed_unprocessed_pseudogene	1.466	1.129-1.904	0.00410685
AC019129.1	ENSG00000219391	processed_pseudogene	1.726	1.329-2.241	4.3063e-05
EPS8	ENSG00000151491	protein_coding	1.568	1.207-2.038	0.000767889
VWA8	ENSG00000102763	protein_coding	1.467	1.131-1.903	0.0039096
NARS2	ENSG00000137513	protein_coding	0.683	0.526-0.886	0.00411714
SETP8	ENSG00000213526	processed_pseudogene	1.395	1.076-1.808	0.0119127
AC080037.2	ENSG00000263893	lncRNA	0.691	0.532-0.897	0.00548835
DTX1	ENSG00000135144	protein_coding	1.307	1.009-1.693	0.0428218
MEA1	ENSG00000124733	protein_coding	0.695	0.536-0.902	0.00618468
AC007991.4	ENSG00000254287	lncRNA	0.730	0.564-0.947	0.0175166
PPIP5K1	ENSG00000168781	protein_coding	1.392	1.072-1.806	0.0129461
HOXA-AS3	ENSG00000254369	lncRNA	1.367	1.054-1.772	0.0184376
CENPQ	ENSG00000031691	protein_coding	0.743	0.573-0.962	0.0240046
NUCB1	ENSG00000104805	protein_coding	1.350	1.041-1.750	0.0234427
TBC1D5	ENSG00000131374	protein_coding	1.342	1.034-1.741	0.0271801
NDUFB6	ENSG00000165264	protein_coding	0.727	0.561-0.942	0.0158012
SSH1	ENSG00000084112	protein_coding	1.306	1.007-1.694	0.0443358
AL021878.2	ENSG00000270083	lncRNA	1.392	1.074-1.803	0.0124564
RPL7P44	ENSG00000233873	processed_pseudogene	1.414	1.089-1.835	0.0093322
MBNL1-AS1	ENSG00000229619	lncRNA	0.771	0.595-0.999	0.049167
AFDN	ENSG00000130396	protein_coding	1.559	1.199-2.027	0.00090956
LDLR	ENSG00000130164	protein_coding	1.359	1.047-1.763	0.0212586
SLC9B2	ENSG00000164038	protein_coding	1.299	1.001-1.686	0.048864
CCDC80	ENSG00000091986	protein_coding	1.377	1.061-1.785	0.0159772
DXO	ENSG00000204348	protein_coding	0.698	0.538-0.906	0.00692333
ZMYM2	ENSG00000121741	protein_coding	1.308	1.009-1.695	0.0424697
PFKL	ENSG00000141959	protein_coding	1.328	1.024-1.723	0.0324123
ACTN4P1	ENSG00000213493	processed_pseudogene	1.485	1.145-1.926	0.00288059
ACAD10	ENSG00000111271	protein_coding	1.492	1.150-1.937	0.0026178
DMRTB1	ENSG00000143006	protein_coding	0.757	0.584-0.981	0.0350828
AC024592.1	ENSG00000266941	lncRNA	0.753	0.580-0.977	0.0326758
AC131649.2	ENSG00000279662	TEC	1.390	1.071-1.804	0.0133066
AC004158.1	ENSG00000260664	lncRNA	0.764	0.589-0.990	0.0418505
AC087362.1	ENSG00000254898	lncRNA	1.343	1.036-1.742	0.025959
LY6D	ENSG00000167656	protein_coding	1.313	1.013-1.701	0.0396976
SUCLA2	ENSG00000136143	protein_coding	1.377	1.063-1.784	0.0155588
RPL23AP58	ENSG00000228657	processed_pseudogene	1.416	1.089-1.840	0.0093482
SMG1P4	ENSG00000185710	transcribed_unprocessed_pseudogene	0.760	0.586-0.985	0.0379292
TIMM23	ENSG00000265354	protein_coding	0.744	0.574-0.965	0.026009
RPL31P2	ENSG00000230837	processed_pseudogene	1.305	1.006-1.693	0.0447942
MAP4K2	ENSG00000168067	protein_coding	1.338	1.032-1.735	0.0280704
TPT1P3	ENSG00000241899	processed_pseudogene	1.315	1.015-1.704	0.0379598
USP33	ENSG00000077254	protein_coding	1.315	1.015-1.705	0.0385439
AC060780.1	ENSG00000267002	lncRNA	1.317	1.015-1.709	0.0383146
CCNH	ENSG00000134480	protein_coding	1.466	1.129-1.902	0.00403013
SNCA	ENSG00000145335	protein_coding	1.392	1.073-1.806	0.0127939
ARHGAP27P2	ENSG00000267472	processed_pseudogene	1.308	1.010-1.694	0.0419243
NUMB	ENSG00000133961	protein_coding	1.508	1.163-1.957	0.00196904
SERPINB1	ENSG00000021355	protein_coding	0.760	0.587-0.984	0.0376116
AP003467.1	ENSG00000253911	lncRNA	1.321	1.020-1.712	0.0349647
ZNF335	ENSG00000198026	protein_coding	1.300	1.004-1.685	0.0469354
AC002470.1	ENSG00000272829	lncRNA	0.710	0.548-0.921	0.0099876
RAB7B	ENSG00000276600	protein_coding	1.327	1.024-1.720	0.032328
TSTD3	ENSG00000279170	protein_coding	1.311	1.010-1.701	0.0421917
FOS	ENSG00000170345	protein_coding	1.302	1.003-1.690	0.0470208
MAFF	ENSG00000185022	protein_coding	1.496	1.148-1.950	0.00287945
UNC5C	ENSG00000182168	protein_coding	1.433	1.104-1.859	0.00677292
AUH	ENSG00000148090	protein_coding	1.327	1.022-1.722	0.03377
ST7L	ENSG00000007341	protein_coding	0.768	0.592-0.996	0.046232
IFNL4	ENSG00000272395	polymorphic_pseudogene	1.431	1.104-1.854	0.00682161
RPS2P7	ENSG00000235508	processed_pseudogene	1.391	1.071-1.807	0.0132298
ADH5P2	ENSG00000232676	processed_pseudogene	0.721	0.557-0.935	0.0134477
DNM3	ENSG00000197959	protein_coding	1.307	1.008-1.694	0.0434082
CAB39	ENSG00000135932	protein_coding	1.299	1.002-1.683	0.047911
CSNK1E	ENSG00000213923	protein_coding	1.304	1.006-1.690	0.0449245
RPS12P18	ENSG00000232965	processed_pseudogene	1.492	1.148-1.938	0.00275368
SCAND1	ENSG00000171222	protein_coding	0.754	0.582-0.977	0.0324953
RTL8A	ENSG00000203950	protein_coding	0.707	0.546-0.917	0.00888212
AC013356.1	ENSG00000244251	processed_pseudogene	1.398	1.077-1.814	0.0117709
AC006504.5	ENSG00000267575	lncRNA	1.413	1.089-1.832	0.00915659
LSR	ENSG00000105699	protein_coding	1.320	1.018-1.712	0.0360784
CDK5	ENSG00000164885	protein_coding	0.769	0.593-0.997	0.0476753
HSBP1	ENSG00000230989	protein_coding	0.755	0.583-0.978	0.0332151
PPT1	ENSG00000131238	protein_coding	1.301	1.004-1.687	0.0468841
FCF1P5	ENSG00000220392	processed_pseudogene	1.423	1.097-1.845	0.00795591
AP3B1	ENSG00000132842	protein_coding	1.402	1.082-1.817	0.0106889
SEC24C	ENSG00000176986	protein_coding	1.306	1.008-1.692	0.0434972
LINC01088	ENSG00000249307	lncRNA	1.320	1.018-1.711	0.035955
TXNDC17	ENSG00000129235	protein_coding	0.718	0.553-0.932	0.0129625
AC016912.1	ENSG00000253515	lncRNA	0.731	0.564-0.948	0.0182808
AL157871.2	ENSG00000258521	lncRNA	0.753	0.581-0.975	0.0317018
ADAD2	ENSG00000140955	protein_coding	1.317	1.017-1.706	0.0368554
EPPIN-WFDC6	ENSG00000249139	protein_coding	0.742	0.572-0.963	0.0249359
RPL5P28	ENSG00000235264	processed_pseudogene	1.307	1.006-1.699	0.0449662
DNM1P35	ENSG00000246877	lncRNA	0.669	0.516-0.869	0.00256693
ZNF32	ENSG00000169740	protein_coding	0.705	0.544-0.915	0.00854322
TRBC1	ENSG00000211751	TR_C_gene	0.754	0.581-0.979	0.033732
ERVMER34-1	ENSG00000226887	protein_coding	0.762	0.588-0.988	0.0399617
CGN	ENSG00000143375	protein_coding	1.360	1.049-1.763	0.0202676
SDAD1P2	ENSG00000230750	processed_pseudogene	1.366	1.054-1.771	0.0183545
ACE2	ENSG00000130234	protein_coding	0.732	0.564-0.948	0.0182939
AC009403.1	ENSG00000216895	lncRNA	0.766	0.591-0.993	0.0442342
RPL12P6	ENSG00000243824	processed_pseudogene	1.309	1.008-1.698	0.0430723
ATP8B3	ENSG00000130270	protein_coding	1.376	1.061-1.785	0.0162071
TBC1D2	ENSG00000095383	protein_coding	1.371	1.058-1.777	0.0170437
TSPEAR-AS2	ENSG00000182912	lncRNA	1.329	1.026-1.722	0.0311776
FZD4-DT	ENSG00000246523	lncRNA	0.706	0.544-0.916	0.00889143
SELENOH	ENSG00000211450	protein_coding	0.627	0.482-0.814	0.000459502
DCTN4	ENSG00000132912	protein_coding	1.334	1.028-1.731	0.0302541
TMEM248	ENSG00000106609	protein_coding	1.359	1.049-1.761	0.020351
STARD9	ENSG00000159433	protein_coding	1.387	1.070-1.798	0.0135991
ARRDC2	ENSG00000105643	protein_coding	1.479	1.137-1.923	0.00349758
ARNT	ENSG00000143437	protein_coding	1.353	1.044-1.752	0.0223281
UQCRBP1	ENSG00000237748	processed_pseudogene	1.411	1.088-1.830	0.00950212
KRT8P19	ENSG00000257528	processed_pseudogene	1.341	1.035-1.736	0.0264356
RBMS3	ENSG00000144642	protein_coding	1.372	1.058-1.779	0.016998
AC087588.2	ENSG00000274976	lncRNA	0.752	0.580-0.974	0.0307995
FRMPD1	ENSG00000070601	protein_coding	0.759	0.586-0.984	0.0370926
CALM2P2	ENSG00000229097	processed_pseudogene	1.415	1.090-1.836	0.00908231
STXBP1	ENSG00000136854	protein_coding	1.388	1.070-1.800	0.0135041
CACNB1	ENSG00000067191	protein_coding	1.530	1.177-1.988	0.00149648
MCM3AP	ENSG00000160294	protein_coding	1.333	1.028-1.728	0.0300215
CNTNAP1	ENSG00000108797	protein_coding	1.307	1.009-1.693	0.0426131
EGR1	ENSG00000120738	protein_coding	1.316	1.014-1.708	0.0389083
BCLAF1P1	ENSG00000248966	processed_pseudogene	1.370	1.056-1.777	0.0179141
NDUFAF2P2	ENSG00000255358	processed_pseudogene	0.730	0.562-0.948	0.0181436
EIF4BP7	ENSG00000225031	processed_pseudogene	1.309	1.011-1.697	0.0414231
TMCC1	ENSG00000172765	protein_coding	1.448	1.117-1.877	0.00515771
STKLD1	ENSG00000198870	protein_coding	0.750	0.579-0.973	0.0300827
AL512785.1	ENSG00000227094	lncRNA	0.659	0.508-0.855	0.00171098
CD3G	ENSG00000160654	protein_coding	0.655	0.504-0.850	0.00149891
PDIA3P2	ENSG00000224677	unprocessed_pseudogene	1.365	1.053-1.770	0.0188135
SSX1	ENSG00000126752	protein_coding	1.376	1.061-1.784	0.0161314
APOBEC3A	ENSG00000128383	protein_coding	0.751	0.579-0.975	0.0312594
LYVE1	ENSG00000133800	protein_coding	1.318	1.017-1.709	0.0369411
AP005205.3	ENSG00000279479	TEC	0.711	0.546-0.926	0.0115292
EPHA8	ENSG00000070886	protein_coding	1.310	1.011-1.696	0.0409098
TPT1P9	ENSG00000234782	processed_pseudogene	1.383	1.064-1.799	0.0153799
RPL7P15	ENSG00000240622	processed_pseudogene	1.392	1.074-1.804	0.0125202
NDST1	ENSG00000070614	protein_coding	1.483	1.143-1.924	0.00297668
GPR146	ENSG00000164849	protein_coding	1.339	1.033-1.735	0.0275674
HMGA1P4	ENSG00000234705	lncRNA	0.737	0.569-0.956	0.0212488
AP000553.3	ENSG00000273342	lncRNA	1.354	1.042-1.759	0.0233456
CMC1	ENSG00000187118	protein_coding	0.759	0.586-0.983	0.0366698
PWAR5	ENSG00000279192	TEC	1.304	1.005-1.690	0.0453912
AC007991.2	ENSG00000253838	lncRNA	0.771	0.595-1.000	0.049681
RPL7P11	ENSG00000234619	processed_pseudogene	1.359	1.049-1.760	0.0202522
LINC00664	ENSG00000268658	lncRNA	0.683	0.527-0.886	0.00411397
TM9SF3	ENSG00000077147	protein_coding	1.312	1.013-1.699	0.0397557
PLPPR3	ENSG00000129951	protein_coding	1.626	1.252-2.113	0.000272859
EIF4EP2	ENSG00000229944	processed_pseudogene	1.503	1.159-1.951	0.0021594
CTDSP1	ENSG00000144579	protein_coding	1.304	1.004-1.694	0.0463702
PI4K2B	ENSG00000038210	protein_coding	0.717	0.553-0.930	0.0120468
RPL7AP14	ENSG00000213979	processed_pseudogene	1.378	1.064-1.786	0.0151248
ASB6	ENSG00000148331	protein_coding	1.313	1.013-1.702	0.0398557
MAP7D1	ENSG00000116871	protein_coding	1.321	1.015-1.718	0.0381029
SEC1P	ENSG00000232871	transcribed_unitary_pseudogene	1.381	1.064-1.793	0.0153471
CD27	ENSG00000139193	protein_coding	0.747	0.576-0.968	0.0275065
LINC01736	ENSG00000228058	lncRNA	1.373	1.060-1.779	0.0162624
MTCO1P3	ENSG00000228930	processed_pseudogene	1.366	1.054-1.770	0.0184727
UBE3B	ENSG00000151148	protein_coding	1.380	1.065-1.790	0.0150055
CRIM1	ENSG00000150938	protein_coding	1.316	1.014-1.707	0.0390355
KLF13	ENSG00000169926	protein_coding	1.328	1.022-1.725	0.033803
AC005670.3	ENSG00000262879	lncRNA	1.337	1.032-1.733	0.0278792
PLCH1	ENSG00000114805	protein_coding	0.738	0.570-0.956	0.021626
PDZD7	ENSG00000186862	protein_coding	1.309	1.011-1.696	0.0408978
BICRA	ENSG00000063169	protein_coding	1.382	1.066-1.792	0.014612
EXTL3-AS1	ENSG00000246339	lncRNA	0.742	0.572-0.962	0.0241059
TGFBR2	ENSG00000163513	protein_coding	1.303	1.004-1.691	0.0469681
LINC02881	ENSG00000277288	lncRNA	1.342	1.035-1.740	0.0264327
AC233964.1	ENSG00000176183	processed_pseudogene	1.350	1.042-1.751	0.0233431
LAYN	ENSG00000204381	protein_coding	1.396	1.075-1.812	0.0123754
RUNX1	ENSG00000159216	protein_coding	1.586	1.221-2.060	0.000555354
AC093734.1	ENSG00000231927	lncRNA	1.371	1.055-1.781	0.01816
UBE2T	ENSG00000077152	protein_coding	0.668	0.515-0.866	0.00237467
VDAC2P2	ENSG00000255776	processed_pseudogene	0.746	0.575-0.969	0.028209
AP003419.3	ENSG00000275484	lncRNA	0.749	0.577-0.971	0.0291453
WDR86	ENSG00000187260	protein_coding	1.314	1.013-1.706	0.0396876
TLK2P1	ENSG00000226049	processed_pseudogene	1.328	1.025-1.721	0.0319283
ZSCAN16	ENSG00000196812	protein_coding	0.655	0.505-0.850	0.00145455
AC073934.1	ENSG00000240790	lncRNA	0.735	0.567-0.952	0.0196528
DANT2	ENSG00000235244	lncRNA	1.325	1.022-1.717	0.0337674
PINK1	ENSG00000158828	protein_coding	1.332	1.026-1.730	0.0316196
RGMB-AS1	ENSG00000246763	lncRNA	0.729	0.562-0.945	0.0168276
AL355490.1	ENSG00000225850	lncRNA	1.553	1.194-2.020	0.00101961
SEPTIN7-DT	ENSG00000228878	lncRNA	0.764	0.590-0.989	0.0409075
CGB7	ENSG00000196337	protein_coding	1.339	1.032-1.737	0.0279052
ELP1	ENSG00000070061	protein_coding	1.337	1.032-1.733	0.0277875
LDHBP1	ENSG00000232662	processed_pseudogene	1.303	1.005-1.689	0.0459179
MAP3K4	ENSG00000085511	protein_coding	1.377	1.062-1.784	0.015774
TSPAN9	ENSG00000011105	protein_coding	1.439	1.110-1.866	0.00606677
AC078785.1	ENSG00000240057	lncRNA	1.429	1.101-1.855	0.00729244
HDAC10	ENSG00000100429	protein_coding	1.317	1.015-1.708	0.0383806
AC016526.3	ENSG00000280078	TEC	1.358	1.048-1.759	0.0206017
TRBV12-4	ENSG00000276953	TR_V_gene	0.718	0.553-0.932	0.0127637
PTCD1	ENSG00000106246	protein_coding	1.408	1.087-1.825	0.00962582
OR2W6P	ENSG00000168126	unprocessed_pseudogene	0.708	0.545-0.918	0.00917794
POLH-AS1	ENSG00000203362	lncRNA	0.645	0.497-0.837	0.000971801
GGN	ENSG00000179168	protein_coding	1.311	1.011-1.701	0.041251
DUOX1	ENSG00000137857	protein_coding	1.305	1.007-1.691	0.0442432
H3P4	ENSG00000213244	unprocessed_pseudogene	1.313	1.012-1.704	0.0401176
HOXD-AS2	ENSG00000237380	lncRNA	0.704	0.543-0.913	0.00819842
WDR41	ENSG00000164253	protein_coding	1.323	1.019-1.716	0.0353593
YBX3P1	ENSG00000261614	processed_pseudogene	1.442	1.110-1.873	0.00606471
DNAJC5	ENSG00000101152	protein_coding	1.387	1.070-1.797	0.0133744
IGKV2-28	ENSG00000244116	IG_V_gene	0.748	0.576-0.970	0.028517
AC067930.2	ENSG00000254812	lncRNA	0.670	0.516-0.869	0.00253227
TMEM134	ENSG00000172663	protein_coding	0.771	0.595-1.000	0.0498127
NGFR	ENSG00000064300	protein_coding	1.321	1.019-1.713	0.0356415
NDRG3	ENSG00000101079	protein_coding	1.663	1.280-2.161	0.000138593
IFI27L1	ENSG00000165948	protein_coding	0.712	0.549-0.923	0.0104504
RPL7	ENSG00000147604	protein_coding	1.358	1.047-1.760	0.0211549
AC079322.1	ENSG00000261187	lncRNA	0.741	0.572-0.961	0.0235395
DTWD2	ENSG00000169570	protein_coding	1.403	1.082-1.819	0.0106974
SNORD116-4	ENSG00000275529	snoRNA	1.354	1.044-1.756	0.0225184
CLDN10	ENSG00000134873	protein_coding	0.698	0.538-0.905	0.00657905
FLG-AS1	ENSG00000237975	lncRNA	1.369	1.056-1.775	0.0176145
PFN1	ENSG00000108518	protein_coding	0.756	0.584-0.980	0.0344796
MAN1C1	ENSG00000117643	protein_coding	1.432	1.104-1.857	0.00674539
RFX1	ENSG00000132005	protein_coding	1.299	1.003-1.683	0.0475725
ZNF365	ENSG00000138311	protein_coding	1.314	1.014-1.703	0.038697
CERCAM	ENSG00000167123	protein_coding	1.309	1.009-1.698	0.0428089
APOBEC3G	ENSG00000239713	protein_coding	0.760	0.586-0.985	0.0383472
IL7R	ENSG00000168685	protein_coding	0.740	0.571-0.959	0.0226547
ALDH1A2	ENSG00000128918	protein_coding	1.396	1.077-1.809	0.0116873
ARHGAP23	ENSG00000275832	protein_coding	1.396	1.077-1.810	0.0116798
TMIGD3	ENSG00000121933	protein_coding	1.400	1.076-1.820	0.0121168
SCN4B	ENSG00000177098	protein_coding	1.502	1.158-1.949	0.00218937
SPEN	ENSG00000065526	protein_coding	1.362	1.051-1.766	0.019666
AL162730.1	ENSG00000270236	processed_pseudogene	1.330	1.025-1.725	0.0315952
LYPD6	ENSG00000187123	protein_coding	0.740	0.570-0.959	0.0229564
SOCS2-AS1	ENSG00000246985	lncRNA	0.755	0.583-0.979	0.0338763
VSX1	ENSG00000100987	protein_coding	1.331	1.028-1.725	0.0301674
RPS15AP5	ENSG00000223540	processed_pseudogene	1.408	1.083-1.829	0.0105465
FOXI2	ENSG00000186766	protein_coding	1.332	1.028-1.727	0.0299947
BET1L	ENSG00000177951	protein_coding	1.297	1.000-1.681	0.0496203
KRT8P49	ENSG00000271602	processed_pseudogene	1.309	1.010-1.696	0.0417568
PDE4A	ENSG00000065989	protein_coding	1.545	1.186-2.011	0.00124488
RPS10P14	ENSG00000213744	processed_pseudogene	1.341	1.034-1.738	0.0267111
HSPE1P6	ENSG00000232917	processed_pseudogene	0.770	0.594-0.999	0.0491177
TRBV9	ENSG00000211716	TR_V_gene	0.741	0.570-0.962	0.0243153
AC073476.2	ENSG00000261096	lncRNA	1.509	1.164-1.957	0.00188806
SYAP1	ENSG00000169895	protein_coding	0.767	0.592-0.994	0.0449078
CCDC160	ENSG00000203952	protein_coding	0.735	0.567-0.952	0.0194982
NNAT	ENSG00000053438	protein_coding	1.296	1.000-1.679	0.0499589
IGFBP1	ENSG00000146678	protein_coding	1.334	1.029-1.731	0.0295759
FSCN2	ENSG00000186765	protein_coding	1.330	1.026-1.724	0.031019
MAGIX	ENSG00000269313	protein_coding	0.766	0.591-0.992	0.0433104
APOLD1	ENSG00000178878	protein_coding	1.321	1.019-1.711	0.0353914
TEP1	ENSG00000129566	protein_coding	1.379	1.064-1.788	0.0152107
TCTEX1D4	ENSG00000188396	protein_coding	0.765	0.590-0.991	0.0427086
RPS4XP19	ENSG00000242058	processed_pseudogene	1.523	1.174-1.975	0.00152682
AC123595.1	ENSG00000234292	lncRNA	1.372	1.057-1.781	0.0173257
AC073957.1	ENSG00000225146	lncRNA	0.734	0.566-0.951	0.0194963
KDF1	ENSG00000175707	protein_coding	1.318	1.016-1.711	0.0378071
MAPKBP1	ENSG00000137802	protein_coding	1.471	1.133-1.910	0.00377993
NCBP3	ENSG00000074356	protein_coding	1.310	1.011-1.697	0.0411847
TNFSF11	ENSG00000120659	protein_coding	1.330	1.025-1.727	0.031952
PRR12	ENSG00000126464	protein_coding	1.369	1.057-1.775	0.0174376
AC096921.2	ENSG00000261468	lncRNA	1.313	1.014-1.702	0.0391859
AC008982.2	ENSG00000269688	lncRNA	1.441	1.111-1.869	0.00585291
NABP2	ENSG00000139579	protein_coding	0.764	0.589-0.991	0.0429152
FOXK1	ENSG00000164916	protein_coding	1.439	1.109-1.867	0.00609223
AC093789.1	ENSG00000242169	processed_pseudogene	1.726	1.326-2.246	5.0102e-05
CCR7	ENSG00000126353	protein_coding	0.669	0.515-0.869	0.00259963
HEXIM2	ENSG00000168517	protein_coding	0.733	0.565-0.951	0.019181
SHKBP1	ENSG00000160410	protein_coding	1.337	1.032-1.732	0.0280094
CYB5D1	ENSG00000182224	protein_coding	1.335	1.027-1.736	0.0307575
POLR1A	ENSG00000068654	protein_coding	1.418	1.093-1.840	0.00857511
ZER1	ENSG00000160445	protein_coding	1.315	1.014-1.705	0.0388369
CNTNAP4	ENSG00000152910	protein_coding	1.303	1.006-1.688	0.0452919
PTPRU	ENSG00000060656	protein_coding	1.378	1.063-1.786	0.0153002
ARHGEF17	ENSG00000110237	protein_coding	1.525	1.175-1.978	0.00149814
KRT18P15	ENSG00000234737	processed_pseudogene	1.371	1.058-1.777	0.0171051
AC023825.1	ENSG00000259922	processed_pseudogene	0.768	0.592-0.997	0.0471399
LINC01960	ENSG00000260868	lncRNA	1.488	1.146-1.933	0.00282639
NDUFB4	ENSG00000065518	protein_coding	0.724	0.559-0.939	0.0147503
BTN3A3	ENSG00000111801	protein_coding	0.728	0.562-0.944	0.016551
CLTCL1	ENSG00000070371	protein_coding	1.355	1.046-1.756	0.0215821
TIAM1	ENSG00000156299	protein_coding	1.361	1.049-1.765	0.0201714
SUSD2	ENSG00000099994	protein_coding	1.346	1.038-1.746	0.0251255
LINC00467	ENSG00000153363	lncRNA	0.655	0.505-0.849	0.001421
SPTBN2	ENSG00000173898	protein_coding	1.343	1.036-1.742	0.0261767
HSPG2	ENSG00000142798	protein_coding	1.379	1.064-1.787	0.0152229
FPR1	ENSG00000171051	protein_coding	1.316	1.013-1.710	0.0395992
LINC00261	ENSG00000259974	lncRNA	0.747	0.576-0.967	0.0268334
KIF5A	ENSG00000155980	protein_coding	1.361	1.050-1.765	0.0199191
SIX4	ENSG00000100625	protein_coding	1.331	1.025-1.729	0.0317692
AC004846.1	ENSG00000258376	lncRNA	1.322	1.019-1.713	0.0352968
ANK3-DT	ENSG00000254271	lncRNA	0.724	0.558-0.940	0.0150919
AC010336.5	ENSG00000269139	lncRNA	0.742	0.573-0.962	0.0242622
KRT18P54	ENSG00000250834	processed_pseudogene	1.506	1.162-1.953	0.00199744
PGAP3	ENSG00000161395	protein_coding	1.516	1.165-1.974	0.001975
SHISAL1	ENSG00000138944	protein_coding	1.380	1.064-1.790	0.0153479
TENM3	ENSG00000218336	protein_coding	1.306	1.008-1.692	0.0430186
AL162419.1	ENSG00000228322	lncRNA	0.730	0.563-0.946	0.0172489
SORCS2	ENSG00000184985	protein_coding	1.522	1.172-1.976	0.00160979
CEP120	ENSG00000168944	protein_coding	1.361	1.049-1.766	0.0204369
JARID2-AS1	ENSG00000235488	lncRNA	0.763	0.588-0.988	0.0405725
ME1	ENSG00000065833	protein_coding	0.728	0.561-0.945	0.0169899
TPT1	ENSG00000133112	protein_coding	1.471	1.130-1.914	0.00411029
LY9	ENSG00000122224	protein_coding	0.744	0.573-0.965	0.0261368
BEX3	ENSG00000166681	protein_coding	0.755	0.582-0.978	0.0335504
SLC25A30	ENSG00000174032	protein_coding	1.484	1.144-1.926	0.0029308
SULT4A1	ENSG00000130540	protein_coding	1.383	1.067-1.792	0.0141165
AC106881.1	ENSG00000271474	lncRNA	1.344	1.038-1.741	0.0251417
SPINK13	ENSG00000214510	protein_coding	0.677	0.522-0.878	0.00324433
GBGT1	ENSG00000148288	protein_coding	1.353	1.044-1.752	0.0222508
PIP4K2B	ENSG00000276293	protein_coding	1.374	1.058-1.785	0.0171963
[truncated: 729 more rows]
